# Supplementary material for: Improved Quantification of Cerebral Hemodynamics Using Individualized Time Thresholds for Assessment of Peak Enhancement Parameters Derived from Dynamic Susceptibility Contrast Enhanced Magnetic Resonance Imaging
Source: PLoS One. 2014 Dec 18;9(12):e114999. doi: 10.1371/journal.pone.0114999 (PMC4270773; doi:10.1371/journal.pone.0114999)
Supplement: S1 Data — Contains the TDC data as provided by the perfusion software used in this study. (ZIP) [file pone.0114999.s001.zip]

Archive with 61 entries (61 files):
- TDC_data/1.txt
- TDC_data/10.txt
- TDC_data/11.txt
- TDC_data/12.txt
- TDC_data/13.txt
- TDC_data/14.txt
- TDC_data/15.txt
- TDC_data/16.txt
- TDC_data/17.txt
- TDC_data/18.txt
- TDC_data/19.txt
- TDC_data/2.txt
- TDC_data/20.txt
- TDC_data/21.txt
- TDC_data/22.txt
- TDC_data/23.txt
- TDC_data/24.txt
- TDC_data/25.txt
- TDC_data/26.txt
- TDC_data/27.txt
- TDC_data/28.txt
- TDC_data/29.txt
- TDC_data/3.txt
- TDC_data/30.txt
- TDC_data/31.txt
- TDC_data/32.txt
- TDC_data/33.txt
- TDC_data/34.txt
- TDC_data/35.txt
- TDC_data/36.txt
- TDC_data/37.txt
- TDC_data/38.txt
- TDC_data/39.txt
- TDC_data/4.txt
- TDC_data/40.txt
- TDC_data/41.txt
- TDC_data/42.txt
- TDC_data/43.txt
- TDC_data/44.txt
- TDC_data/45.txt
- TDC_data/46.txt
- TDC_data/47.txt
- TDC_data/48.txt
- TDC_data/49.txt
- TDC_data/5.txt
- TDC_data/50.txt
- TDC_data/51.txt
- TDC_data/52.txt
- TDC_data/53.txt
- TDC_data/54.txt
- TDC_data/55.txt
- TDC_data/56.txt
- TDC_data/57.txt
- TDC_data/58.txt
- TDC_data/59.txt
- TDC_data/6.txt
- TDC_data/60.txt
- TDC_data/61.txt
- TDC_data/7.txt
- TDC_data/8.txt
- TDC_data/9.txt
