# Supplementary material for: Improved Quantification of Cerebral Hemodynamics Using Individualized Time Thresholds for Assessment of Peak Enhancement Parameters Derived from Dynamic Susceptibility Contrast Enhanced Magnetic Resonance Imaging
Source: PLoS One. 2014 Dec 18;9(12):e114999. doi: 10.1371/journal.pone.0114999 (PMC4270773; doi:10.1371/journal.pone.0114999)
Supplement: S1 Data — Contains the TDC data as provided by the perfusion software used in this study. (ZIP) [file pone.0114999.s001.zip › TDC_data/1.txt]

time	count	mean	sdev	max	min	fit	prop
9,633	0,22	2,45	1,65	11,43	0,15	0,16	-196,0
10,374	0,26	2,35	1,77	17,22	0,15	0,219	-196,0
11,115	0,18	2,59	2,03	16,31	0,15	0,21	-196,0
11,856	0,19	2,77	2,31	24,69	0,15	0,193	-196,0
12,597	0,21	2,94	2,86	32,77	0,15	0,19	-196,0
13,338	0,17	2,82	2,43	22,4	0,15	0,173	-196,0
14,079	0,14	2,93	2,04	12,19	0,15	0,136	-196,0
14,82	0,1	3,83	2,37	14,63	0,15	0,116	-196,0
15,561	0,11	3,79	1,75	9,29	0,15	0,103	-168,0
16,302	0,1	4,38	2,31	10,36	0,3	0,123	-160,0
17,043	0,16	3,34	1,72	9,75	0,15	0,133	-160,0
17,784	0,14	3,3	1,86	10,06	0,15	0,123	-160,0
18,525	0,07	3,24	2,01	10,51	0,15	0,103	-160,0
19,266	0,1	4,12	2,72	18,75	0,3	0,096	-148,0
20,007	0,12	5,3	8,87	70,27	0,3	0,106	100,0
20,748	0,1	5,54	7,54	74,54	0,15	0,12	100,0
21,489	0,14	7,74	11,53	85,67	0,45	0,146	100,0
22,23	0,2	7,11	9,33	93,44	0,45	0,203	100,0
22,971	0,27	9,19	12,31	100,0	0,15	0,326	100,0
23,712	0,51	11,34	10,82	77,43	0,15	0,669	100,0
24,453	1,23	14,89	11,72	74,08	0,15	1,663	100,0
25,194	3,25	17,05	11,69	83,23	0,15	3,633	100,0
25,935	6,42	17,32	10,48	76,21	0,15	5,566	100,0
26,676	7,03	16,07	9,51	76,98	0,45	8,196	100,0
27,416	11,14	15,56	8,62	81,25	0,15	10,666	100,0
28,158	13,83	16,14	8,68	88,41	0,15	12,453	100,0
28,899	12,39	15,61	8,84	90,39	0,15	11,339	100,0
29,64	7,8	15,24	9,68	94,81	0,3	9,176	100,0
30,381	7,34	15,3	9,86	95,73	0,15	6,853	100,0
31,122	5,42	17,98	12,94	79,42	0,15	5,503	100,0
31,863	3,75	19,01	14,98	84,45	0,15	3,84	100,0
32,604	2,35	19,86	15,06	81,09	0,3	2,516	100,0
33,345	1,45	18,64	15,67	92,98	0,15	1,593	100,0
34,086	0,98	17,03	14,75	86,43	1,06	1,03	100,0
34,827	0,66	16,07	13,98	80,33	0,6	0,779	100,0
35,568	0,7	15,56	12,94	91,31	0,45	0,703	100,0
36,309	0,75	18,01	14,8	90,09	0,45	0,663	100,0
37,05	0,54	12,46	11,12	84,45	0,3	0,543	100,0
37,791	0,34	11,24	11,91	98,62	0,15	0,37	100,0
38,532	0,23	15,95	17,28	93,9	0,45	0,263	100,0
39,272	0,22	15,51	16,57	79,72	0,15	0,246	160,0
40,014	0,29	14,98	13,99	81,4	0,15	0,27	168,0
40,755	0,3	16,52	15,47	86,43	1,21	0,573	168,0
41,496	1,13	15,23	8,16	76,21	0,3	0,559	168,0
42,237	0,25	8,5	6,31	58,38	0,45	0,486	168,0
42,978	0,08	7,28	5,55	31,55	0,45	0,136	168,0
43,719	0,08	7,8	5,03	25,0	0,76	0,083	184,0
44,46	0,09	7,99	4,98	29,57	1,52	0,196	196,0
45,201	0,42	10,87	5,77	39,17	0,76	0,226	196,0
45,942	0,17	7,94	4,6	29,72	0,15	0,229	196,0
46,683	0,1	7,1	5,61	33,68	0,45	0,116	196,0
47,424	0,08	6,19	3,24	20,73	1,52	0,103	204,0
48,165	0,13	8,25	4,67	21,49	0,6	0,19	212,0
48,906	0,36	11,13	6,31	38,26	0,15	0,26	212,0
49,647	0,29	10,02	5,34	31,7	0,15	0,24	212,0
50,388	0,07	6,3	3,43	20,12	1,37	0,139	212,0
51,129	0,06	5,41	3,2	22,86	0,45	0,073	224,0
51,87	0,09	6,7	3,75	30,48	1,06	0,12	236,0
52,611	0,21	8,85	4,97	26,98	0,91	0,146	236,0
53,352	0,14	7,04	3,75	22,25	0,3	0,153	236,0
54,093	0,11	6,86	4,69	27,43	0,6	0,11	240,0
54,833	0,08	5,08	2,46	13,56	0,3	0,123	256,0
55,575	0,18	7,73	4,54	28,35	0,15	0,7	256,0
56,316	1,84	13,38	5,13	36,73	0,15	1,013	256,0
57,057	1,02	9,64	5,17	28,96	0,15	1,043	256,0
57,798	0,27	5,33	3,22	28,04	0,15	0,5	256,0
58,539	0,21	5,53	3,23	28,81	0,76	0,253	256,0
59,28	0,28	7,92	4,96	32,92	0,15	0,245	256,0
