# Supplementary material for: Improved Quantification of Cerebral Hemodynamics Using Individualized Time Thresholds for Assessment of Peak Enhancement Parameters Derived from Dynamic Susceptibility Contrast Enhanced Magnetic Resonance Imaging
Source: PLoS One. 2014 Dec 18;9(12):e114999. doi: 10.1371/journal.pone.0114999 (PMC4270773; doi:10.1371/journal.pone.0114999)
Supplement: S1 Data — Contains the TDC data as provided by the perfusion software used in this study. (ZIP) [file pone.0114999.s001.zip › TDC_data/10.txt]

time	count	mean	sdev	max	min	fit	prop
9,633	0,38	5,4	2,52	20,58	0,39	0,273	-196,7
10,374	0,44	6,04	4,9	50,58	0,19	0,386	-196,7
11,115	0,34	4,7	2,35	15,49	0,19	0,366	-196,7
11,856	0,32	4,76	2,38	17,45	0,39	0,29	-196,7
12,597	0,21	5,66	3,61	40,19	1,17	0,26	-196,7
13,338	0,25	5,3	2,58	21,56	0,58	0,229	-183,8
14,079	0,23	5,26	2,87	20,0	0,78	0,246	-180,6
14,82	0,26	4,78	2,42	29,21	0,98	0,24	-177,4
15,561	0,23	5,47	2,7	26,27	0,98	0,243	-164,5
16,302	0,24	6,02	4,23	32,35	0,58	0,25	-164,5
17,043	0,28	6,03	4,73	38,23	0,39	0,273	-164,5
17,784	0,3	6,04	4,67	44,11	0,78	0,276	-164,5
18,525	0,25	6,47	3,47	26,86	0,78	0,266	-161,2
19,266	0,25	6,82	5,47	40,98	0,78	0,266	-158,0
20,007	0,3	7,19	7,51	67,05	0,78	0,27	-151,6
20,748	0,26	5,55	3,16	32,35	0,78	0,27	-151,6
21,489	0,25	8,24	7,67	47,45	1,17	0,34	-141,9
22,23	0,51	9,51	8,66	60,98	0,39	0,389	-141,9
22,971	0,41	7,77	6,47	57,45	0,78	0,423	-141,9
23,712	0,35	8,55	7,84	61,96	1,17	0,42	-138,7
24,453	0,5	10,92	10,7	80,39	0,78	0,52	100,0
25,194	0,71	13,14	11,86	87,05	0,98	0,89	100,0
25,935	1,46	17,07	15,6	100,0	0,78	1,16	100,0
26,676	1,31	15,56	12,5	93,52	0,78	1,646	100,0
27,416	2,17	15,58	10,99	91,17	0,39	2,263	100,0
28,158	3,31	16,17	11,07	87,05	0,98	3,15	100,0
28,899	3,97	13,95	8,04	95,49	1,37	4,433	100,0
29,64	6,02	13,88	7,6	93,52	0,78	5,31	100,0
30,381	5,94	13,1	6,45	67,84	1,17	6,296	100,0
31,122	6,93	13,16	6,6	72,94	0,78	6,826	100,0
31,863	7,61	13,46	6,84	79,01	0,39	7,133	100,0
32,604	6,86	13,79	7,69	80,98	1,17	7,836	100,0
33,345	9,04	15,58	9,57	84,7	0,58	6,969	100,0
34,086	5,01	13,72	8,68	80,39	0,98	6,003	100,0
34,827	3,96	14,84	10,26	80,39	0,78	3,993	100,0
35,568	3,01	14,84	10,7	79,01	0,19	3,136	100,0
36,309	2,44	15,52	11,78	88,03	1,37	2,829	100,0
37,05	3,04	18,93	14,94	97,05	1,37	2,32	100,0
37,791	1,48	14,59	11,48	81,76	1,37	1,883	100,0
38,532	1,13	14,23	12,23	86,86	1,76	1,113	100,0
39,272	0,73	11,86	9,37	73,92	2,15	0,843	100,0
40,014	0,67	11,06	9,29	81,17	0,98	0,666	100,0
40,755	0,6	10,82	9,31	91,56	2,35	0,633	100,0
41,496	0,63	11,74	9,75	77,45	1,56	0,516	100,0
42,237	0,32	11,56	11,27	77,84	2,15	0,42	100,0
42,978	0,31	10,45	11,24	78,23	2,54	0,34	145,1
43,719	0,39	11,35	11,9	83,72	0,39	0,456	158,0
44,46	0,67	9,67	6,56	72,54	0,39	1,413	158,0
45,201	3,18	14,95	10,34	82,54	0,39	2,576	158,0
45,942	3,88	12,28	7,15	86,27	0,19	2,86	158,0
46,683	1,52	10,43	6,4	72,74	0,78	1,96	158,0
47,424	0,48	9,6	8,41	77,25	2,15	0,763	158,0
48,165	0,29	9,82	8,7	75,09	1,17	0,35	158,0
48,906	0,28	8,59	6,99	68,62	1,17	0,32	170,9
49,647	0,39	9,83	8,38	71,37	1,37	0,346	174,1
50,388	0,37	8,1	3,93	53,33	1,17	0,33	174,1
51,129	0,23	7,42	3,33	24,31	0,58	0,303	174,1
51,87	0,31	7,97	3,84	40,98	0,98	0,26	174,1
52,611	0,24	7,96	3,76	35,68	1,17	0,256	174,1
53,352	0,22	7,92	3,89	32,54	1,96	0,233	174,1
54,093	0,24	8,75	5,22	36,66	1,37	0,223	193,5
54,833	0,21	7,7	3,15	26,86	1,37	0,229	206,4
55,575	0,24	7,88	3,87	34,9	1,37	0,243	206,4
56,316	0,28	9,24	5,06	38,03	0,78	0,286	206,4
57,057	0,34	8,45	5,79	53,52	0,19	0,3	206,4
57,798	0,28	8,13	4,49	45,29	0,58	0,263	206,4
58,539	0,17	8,17	4,08	35,49	1,96	0,23	206,4
59,28	0,24	9,76	5,84	37,05	1,37	0,205	206,4
