# Supplementary material for: Improved Quantification of Cerebral Hemodynamics Using Individualized Time Thresholds for Assessment of Peak Enhancement Parameters Derived from Dynamic Susceptibility Contrast Enhanced Magnetic Resonance Imaging
Source: PLoS One. 2014 Dec 18;9(12):e114999. doi: 10.1371/journal.pone.0114999 (PMC4270773; doi:10.1371/journal.pone.0114999)
Supplement: S1 Data — Contains the TDC data as provided by the perfusion software used in this study. (ZIP) [file pone.0114999.s001.zip › TDC_data/11.txt]

time	count	mean	sdev	max	min	fit	prop
9,633	0,25	2,66	1,08	8,37	0,4	0,166	-193,7
10,374	0,25	2,74	1,03	6,35	0,54	0,256	-193,7
11,115	0,27	2,98	1,22	7,83	0,27	0,253	-187,5
11,856	0,24	2,68	1,13	8,1	0,13	0,276	-181,2
12,597	0,32	2,99	1,42	9,59	0,13	0,253	-181,2
13,338	0,2	2,64	1,04	11,21	0,27	0,236	-181,2
14,079	0,19	2,68	1,02	7,29	0,4	0,196	-162,5
14,82	0,2	2,7	1,18	10,27	0,4	0,21	100,0
15,561	0,24	2,82	1,58	22,97	0,4	0,243	100,0
16,302	0,29	2,92	1,68	32,97	0,4	0,286	100,0
17,043	0,33	3,85	3,2	39,72	0,67	0,376	100,0
17,784	0,51	7,66	8,68	62,29	0,67	0,68	100,0
18,525	1,2	13,1	11,62	60,81	0,81	1,623	100,0
19,266	3,16	13,21	9,73	80,94	0,27	3,916	100,0
20,007	7,39	11,93	7,36	56,21	0,54	7,6	100,0
20,748	12,25	11,71	6,4	65,81	0,67	11,51	100,0
21,489	14,89	11,65	6,33	63,78	0,27	13,596	100,0
22,23	13,65	12,15	7,37	70,67	0,54	12,933	100,0
22,971	10,26	12,39	8,26	95,27	0,67	10,943	100,0
23,712	8,92	13,35	10,52	87,83	0,54	8,746	100,0
24,453	7,06	14,25	12,3	84,86	0,27	6,963	100,0
25,194	4,91	14,27	13,32	79,72	0,54	4,763	100,0
25,935	2,32	13,13	13,8	69,18	0,4	2,913	100,0
26,676	1,51	13,85	14,55	82,16	0,13	1,57	100,0
27,416	0,88	10,64	11,69	79,86	0,81	1,026	100,0
28,158	0,69	8,63	10,79	100,0	0,81	0,739	100,0
28,899	0,65	8,65	10,45	79,05	0,54	0,593	100,0
29,64	0,44	8,4	10,09	72,29	0,67	0,483	100,0
30,381	0,36	6,93	8,68	69,59	0,67	0,366	100,0
31,122	0,3	7,27	11,7	86,75	0,81	0,323	100,0
31,863	0,31	6,96	11,86	82,97	0,4	0,273	100,0
32,604	0,21	4,84	6,59	49,59	0,81	0,23	100,0
33,345	0,17	4,95	6,77	48,78	0,81	0,166	100,0
34,086	0,12	3,45	2,64	22,83	1,08	0,14	100,0
34,827	0,13	3,63	2,35	18,24	0,81	0,13	212,5
35,568	0,14	3,87	2,68	15,67	0,54	0,13	218,7
36,309	0,12	3,73	2,27	16,21	0,81	0,15	225,0
37,05	0,19	4,48	3,48	34,86	0,54	0,139	225,0
37,791	0,11	3,55	2,81	28,1	0,94	0,126	225,0
38,532	0,08	3,38	2,2	14,05	0,94	0,103	243,7
39,272	0,12	3,97	2,72	17,02	0,54	0,116	262,5
40,014	0,15	3,4	1,79	16,35	0,81	0,173	262,5
40,755	0,25	3,96	2,05	25,0	0,67	0,18	262,5
41,496	0,14	3,38	1,5	16,89	0,27	0,166	262,5
42,237	0,11	3,68	1,61	9,05	0,81	0,113	262,5
42,978	0,09	3,37	1,48	9,59	0,94	0,1	281,2
43,719	0,1	3,63	2,65	33,24	1,08	0,106	306,2
44,46	0,13	4,04	2,9	26,08	0,54	0,126	306,2
45,201	0,15	4,04	2,17	11,89	0,81	0,13	306,2
45,942	0,11	4,63	4,51	34,72	0,67	0,13	306,2
46,683	0,13	3,54	1,98	12,16	0,81	0,12	312,5
47,424	0,12	3,9	1,75	12,16	1,21	0,13	331,2
48,165	0,14	4,46	3,7	42,7	0,67	0,166	331,2
48,906	0,24	4,13	2,39	34,72	1,08	0,203	331,2
49,647	0,23	4,12	1,9	12,83	1,08	0,199	331,2
50,388	0,13	3,75	1,64	9,86	0,27	0,153	331,2
51,129	0,1	3,44	1,43	15,4	1,21	0,096	331,2
51,87	0,06	3,48	1,64	9,59	0,81	0,08	356,2
52,611	0,08	3,52	1,81	11,75	1,21	0,083	400,0
53,352	0,11	3,7	1,92	10,13	0,54	0,099	400,0
54,093	0,11	3,95	2,44	15,81	1,21	0,103	400,0
54,833	0,09	3,66	2,61	15,94	1,08	0,106	400,0
55,575	0,12	3,64	1,86	14,86	0,54	0,139	400,0
56,316	0,21	3,98	2,2	13,37	0,67	0,206	400,0
57,057	0,29	4,53	2,29	14,72	1,08	0,233	400,0
57,798	0,2	4,08	2,42	18,64	0,54	0,196	400,0
58,539	0,1	3,57	1,58	14,86	1,08	0,13	400,0
59,28	0,09	4,14	2,53	18,78	1,08	0,095	400,0
