# Supplementary material for: Improved Quantification of Cerebral Hemodynamics Using Individualized Time Thresholds for Assessment of Peak Enhancement Parameters Derived from Dynamic Susceptibility Contrast Enhanced Magnetic Resonance Imaging
Source: PLoS One. 2014 Dec 18;9(12):e114999. doi: 10.1371/journal.pone.0114999 (PMC4270773; doi:10.1371/journal.pone.0114999)
Supplement: S1 Data — Contains the TDC data as provided by the perfusion software used in this study. (ZIP) [file pone.0114999.s001.zip › TDC_data/12.txt]

time	count	mean	sdev	max	min	fit	prop
9,633	0,18	3,68	1,37	8,45	0,14	0,146	-191,6
10,374	0,26	4,27	1,85	12,01	0,59	0,213	-191,6
11,115	0,2	4,24	1,98	11,57	0,44	0,22	-191,6
11,856	0,2	4,12	2,25	14,09	0,59	0,206	-187,5
12,597	0,22	3,78	1,66	11,27	0,29	0,233	-179,1
13,338	0,28	3,67	1,57	9,19	0,29	0,243	-179,1
14,079	0,23	3,57	1,8	12,01	0,14	0,233	-179,1
14,82	0,19	3,85	1,9	12,01	0,59	0,206	-170,8
15,561	0,2	3,73	1,54	9,19	0,29	0,206	-166,6
16,302	0,23	4,25	1,92	14,39	0,59	0,216	-158,3
17,043	0,22	3,61	1,58	8,75	0,29	0,223	-158,3
17,784	0,22	4,25	2,48	16,91	0,59	0,22	-158,3
18,525	0,22	4,1	1,79	13,5	0,59	0,19	-158,3
19,266	0,13	4,16	2,11	14,68	0,89	0,17	-158,3
20,007	0,16	4,51	2,07	16,17	0,89	0,16	-141,6
20,748	0,19	5,38	4,45	53,85	0,14	0,189	100,0
21,489	0,22	5,98	6,09	64,24	0,74	0,213	100,0
22,23	0,23	7,91	10,49	79,08	0,59	0,26	100,0
22,971	0,33	9,67	11,93	82,04	1,03	0,45	100,0
23,712	0,79	14,26	14,86	82,93	1,03	1,02	100,0
24,453	1,94	17,33	14,51	100,0	0,59	2,48	100,0
25,194	4,71	16,94	11,08	91,24	1,03	5,13	100,0
25,935	8,74	15,84	9,37	96,73	1,03	8,61	100,0
26,676	12,38	15,37	8,5	91,54	1,03	11,643	100,0
27,416	13,81	14,82	8,2	78,93	0,59	12,993	100,0
28,158	12,79	14,66	8,49	81,75	0,59	12,266	100,0
28,899	10,2	15,11	9,67	86,49	0,89	10,159	100,0
29,64	7,49	15,49	11,24	87,83	0,44	7,706	100,0
30,381	5,43	16,21	13,44	94,06	0,29	5,946	100,0
31,122	4,92	16,84	14,44	93,76	0,14	4,276	100,0
31,863	2,48	16,25	15,37	98,36	1,03	3,02	100,0
32,604	1,66	15,53	15,68	94,21	0,74	1,82	100,0
33,345	1,32	13,93	14,44	82,64	0,89	1,246	100,0
34,086	0,76	11,59	13,6	96,58	0,89	0,903	100,0
34,827	0,63	9,46	10,05	65,43	1,33	0,623	100,0
35,568	0,48	9,16	10,96	86,94	1,03	0,519	100,0
36,309	0,45	9,28	10,84	67,21	0,14	0,5	100,0
37,05	0,57	9,74	10,69	68,39	0,29	0,49	100,0
37,791	0,45	9,4	11,6	78,78	0,89	0,44	100,0
38,532	0,3	10,1	11,82	74,62	0,89	0,323	100,0
39,272	0,22	13,04	16,01	78,63	0,59	0,25	100,0
40,014	0,23	10,55	14,63	83,97	1,03	0,206	100,0
40,755	0,17	9,42	11,42	78,78	0,74	0,186	100,0
41,496	0,16	8,72	10,93	70,47	0,29	0,153	100,0
42,237	0,13	6,4	6,3	41,54	0,74	0,143	183,3
42,978	0,14	6,81	6,24	51,63	0,74	0,143	183,3
43,719	0,16	5,68	4,0	30,56	0,29	0,133	183,3
44,46	0,1	7,03	5,42	48,81	0,89	0,12	183,3
45,201	0,1	6,56	4,6	44,21	1,18	0,106	183,3
45,942	0,12	7,17	5,81	40,35	1,78	0,099	204,1
46,683	0,08	6,13	3,67	23,73	1,48	0,1	216,6
47,424	0,1	6,32	4,23	36,64	0,74	0,109	216,6
48,165	0,15	5,83	2,85	22,99	1,03	0,126	216,6
48,906	0,13	6,06	2,91	20,62	1,03	0,12	216,6
49,647	0,08	5,1	2,0	11,27	1,63	0,096	216,6
50,388	0,08	5,98	3,19	24,18	1,48	0,08	229,1
51,129	0,08	5,41	2,44	16,02	0,59	0,08	233,3
51,87	0,08	5,94	2,52	22,7	1,63	0,08	237,5
52,611	0,08	6,28	4,71	37,38	0,89	0,08	237,5
53,352	0,08	6,31	2,71	15,57	1,92	0,076	245,8
54,093	0,07	5,9	2,83	13,35	1,33	0,076	250,0
54,833	0,08	5,2	2,37	16,17	0,59	0,096	262,5
55,575	0,14	5,96	3,51	42,87	0,14	0,113	262,5
56,316	0,12	6,3	3,29	23,44	1,03	0,113	262,5
57,057	0,08	5,43	2,15	15,43	1,33	0,1	262,5
57,798	0,1	6,54	2,82	16,32	2,07	0,096	279,1
58,539	0,11	7,03	4,28	32,64	1,18	0,1	279,1
59,28	0,09	6,81	3,5	17,5	1,63	0,1	279,1
