# Supplementary material for: Improved Quantification of Cerebral Hemodynamics Using Individualized Time Thresholds for Assessment of Peak Enhancement Parameters Derived from Dynamic Susceptibility Contrast Enhanced Magnetic Resonance Imaging
Source: PLoS One. 2014 Dec 18;9(12):e114999. doi: 10.1371/journal.pone.0114999 (PMC4270773; doi:10.1371/journal.pone.0114999)
Supplement: S1 Data — Contains the TDC data as provided by the perfusion software used in this study. (ZIP) [file pone.0114999.s001.zip › TDC_data/13.txt]

time	count	mean	sdev	max	min	fit	prop
9,633	0,19	4,54	1,88	10,46	0,93	0,126	-196,5
10,374	0,19	4,4	2,0	13,64	0,56	0,18	-196,5
11,115	0,16	4,57	2,23	13,83	0,18	0,176	-193,1
11,856	0,18	4,61	2,19	15,88	0,56	0,176	-189,6
12,597	0,19	4,46	1,69	9,71	0,93	0,186	-186,2
13,338	0,19	4,38	1,52	9,15	1,3	0,176	-186,2
14,079	0,15	4,96	2,19	11,96	1,3	0,163	-179,3
14,82	0,15	4,35	1,58	10,28	1,3	0,173	-168,9
15,561	0,22	4,66	2,2	24,85	1,12	0,19	-168,9
16,302	0,2	4,61	1,95	10,09	0,93	0,216	-168,9
17,043	0,23	5,08	2,18	14,95	0,56	0,193	-165,5
17,784	0,15	4,78	2,14	13,64	0,93	0,193	-165,5
18,525	0,2	5,06	2,63	27,1	1,3	0,173	-158,6
19,266	0,17	4,63	1,98	12,89	0,93	0,176	-155,1
20,007	0,16	4,19	1,73	11,02	1,12	0,153	-155,1
20,748	0,13	4,35	1,59	8,97	1,3	0,14	-148,2
21,489	0,13	4,56	2,38	20,18	0,56	0,143	100,0
22,23	0,17	4,69	1,96	14,2	1,12	0,156	100,0
22,971	0,17	5,86	6,29	55,7	1,12	0,166	100,0
23,712	0,16	5,66	5,74	54,76	1,3	0,193	100,0
24,453	0,25	7,06	7,67	56,44	1,3	0,26	100,0
25,194	0,37	13,3	14,66	72,52	0,37	0,459	100,0
25,935	0,76	15,35	13,76	77,57	0,56	0,816	100,0
26,676	1,32	20,02	15,24	87,66	1,49	1,603	100,0
27,416	2,73	20,35	13,75	85,79	0,37	2,833	100,0
28,158	4,45	18,75	10,88	81,86	0,93	5,08	100,0
28,899	8,06	18,11	9,69	89,71	1,68	6,943	100,0
29,64	8,32	16,77	9,11	87,47	0,93	9,016	100,0
30,381	10,67	16,1	8,86	97,38	0,74	10,023	100,0
31,122	11,08	15,89	8,8	93,08	1,49	10,606	100,0
31,863	10,07	18,05	11,22	94,2	1,12	9,79	100,0
32,604	8,22	16,53	10,97	90,84	0,93	7,946	100,0
33,345	5,55	14,62	10,42	100,0	1,49	6,133	100,0
34,086	4,63	15,43	11,9	88,59	1,3	4,59	100,0
34,827	3,59	15,88	13,02	92,89	1,49	3,65	100,0
35,568	2,73	17,75	14,1	81,86	1,49	2,803	100,0
36,309	2,09	15,38	13,04	76,44	1,68	1,966	100,0
37,05	1,08	12,63	11,5	80,56	1,68	1,316	100,0
37,791	0,78	10,23	9,46	83,55	1,12	0,843	100,0
38,532	0,67	11,92	12,14	87,28	1,49	0,75	100,0
39,272	0,8	11,94	12,24	93,08	1,12	0,7	100,0
40,014	0,63	11,59	12,78	95,14	1,68	0,6	100,0
40,755	0,37	10,94	14,06	96,07	0,74	0,44	100,0
41,496	0,32	11,88	15,41	91,21	1,68	0,343	148,2
42,237	0,34	9,69	10,67	68,59	1,3	0,346	155,1
42,978	0,38	10,46	10,86	74,57	1,49	0,383	155,1
43,719	0,43	9,87	9,63	87,47	1,49	0,353	155,1
44,46	0,25	8,24	8,2	57,38	1,68	0,306	155,1
45,201	0,24	7,85	5,97	50,65	1,49	0,233	165,5
45,942	0,21	7,75	6,45	51,02	1,49	0,25	168,9
46,683	0,3	8,36	6,49	49,9	1,3	0,24	168,9
47,424	0,21	6,81	3,15	19,81	1,86	0,223	168,9
48,165	0,16	7,88	4,72	35,88	1,86	0,186	179,3
48,906	0,19	7,03	3,76	27,28	0,93	0,223	186,2
49,647	0,32	7,95	4,02	34,57	1,3	0,25	186,2
50,388	0,24	7,12	3,4	26,91	2,05	0,246	186,2
51,129	0,18	8,15	4,19	28,22	0,93	0,199	193,1
51,87	0,18	6,79	3,03	17,94	1,68	0,25	203,4
52,611	0,39	8,32	3,42	20,0	1,86	0,276	203,4
53,352	0,26	7,63	3,2	25,23	2,05	0,3	203,4
54,093	0,25	8,48	4,32	33,27	1,49	0,236	206,8
54,833	0,2	7,67	4,39	21,86	1,12	0,243	217,2
55,575	0,28	8,91	4,31	30,84	1,3	0,326	217,2
56,316	0,5	9,34	4,72	39,06	1,86	0,33	217,2
57,057	0,21	8,28	3,95	22,05	1,3	0,3	217,2
57,798	0,19	8,62	4,9	38,69	0,56	0,236	231,0
58,539	0,31	8,61	3,78	36,82	1,86	0,303	231,0
59,28	0,41	8,97	5,0	40,37	1,49	0,36	231,0
