# Supplementary material for: Improved Quantification of Cerebral Hemodynamics Using Individualized Time Thresholds for Assessment of Peak Enhancement Parameters Derived from Dynamic Susceptibility Contrast Enhanced Magnetic Resonance Imaging
Source: PLoS One. 2014 Dec 18;9(12):e114999. doi: 10.1371/journal.pone.0114999 (PMC4270773; doi:10.1371/journal.pone.0114999)
Supplement: S1 Data — Contains the TDC data as provided by the perfusion software used in this study. (ZIP) [file pone.0114999.s001.zip › TDC_data/14.txt]

time	count	mean	sdev	max	min	fit	prop
9,633	0,22	2,62	1,09	6,04	0,25	0,153	-185,0
10,374	0,24	2,87	1,76	13,88	0,38	0,256	-185,0
11,115	0,31	3,4	2,13	14,01	0,12	0,27	-185,0
11,856	0,26	3,03	1,65	15,68	0,25	0,286	-185,0
12,597	0,29	3,05	1,37	10,02	0,12	0,273	-180,0
13,338	0,27	2,93	1,76	18,38	0,12	0,286	-175,0
14,079	0,3	3,03	1,63	12,33	0,51	0,283	-175,0
14,82	0,28	2,98	1,75	20,95	0,25	0,276	-175,0
15,561	0,25	2,84	1,4	16,96	0,38	0,27	-160,0
16,302	0,28	2,7	1,27	8,22	0,12	0,276	-155,0
17,043	0,3	2,61	1,14	7,71	0,38	0,26	-155,0
17,784	0,2	2,83	1,72	16,96	0,38	0,253	-155,0
18,525	0,26	3,21	2,46	22,75	0,12	0,24	-140,0
19,266	0,26	3,37	3,04	28,14	0,38	0,273	100,0
20,007	0,3	4,62	4,97	44,73	0,51	0,43	100,0
20,748	0,73	6,72	7,01	62,72	0,25	1,006	100,0
21,489	1,99	10,98	9,94	68,76	0,38	2,266	100,0
22,23	4,08	11,32	8,63	68,89	0,38	5,12	100,0
22,971	9,29	11,81	7,81	67,86	0,51	8,803	100,0
23,712	13,04	11,74	7,15	74,29	0,12	12,163	100,0
24,453	14,16	12,09	7,99	88,17	0,25	13,653	100,0
25,194	13,76	12,67	9,31	93,05	0,25	13,156	100,0
25,935	11,55	13,39	11,23	100,0	0,12	10,91	100,0
26,676	7,42	13,27	12,34	92,54	0,38	8,093	100,0
27,416	5,31	14,45	14,03	90,61	0,12	5,423	100,0
28,158	3,54	13,32	14,11	96,52	0,12	3,716	100,0
28,899	2,3	12,3	14,49	82,51	0,25	2,38	100,0
29,64	1,3	9,61	12,27	91,25	0,38	1,506	100,0
30,381	0,92	8,98	11,68	86,76	0,38	0,993	100,0
31,122	0,76	8,9	12,16	91,13	0,38	0,786	100,0
31,863	0,68	8,43	10,47	89,58	0,25	0,616	100,0
32,604	0,41	6,91	9,2	85,08	0,25	0,476	100,0
33,345	0,34	8,04	11,96	80,59	0,38	0,343	100,0
34,086	0,28	7,46	10,24	70,69	0,64	0,29	100,0
34,827	0,25	7,09	11,23	74,67	0,51	0,253	100,0
35,568	0,23	6,34	8,37	62,46	0,51	0,213	100,0
36,309	0,16	5,16	5,55	55,91	0,51	0,186	100,0
37,05	0,17	5,34	5,63	58,99	0,12	0,15	100,0
37,791	0,12	5,78	5,01	43,31	0,77	0,143	100,0
38,532	0,14	4,58	2,51	14,52	0,12	0,133	100,0
39,272	0,14	4,16	1,97	17,35	1,02	0,13	100,0
40,014	0,11	4,2	2,97	19,53	0,38	0,11	100,0
40,755	0,08	4,13	1,97	11,95	0,64	0,106	100,0
41,496	0,13	4,07	1,79	11,18	0,77	0,103	215,0
42,237	0,1	4,52	2,05	13,75	0,89	0,11	220,0
42,978	0,1	4,08	1,78	10,66	1,02	0,093	225,0
43,719	0,08	4,03	1,71	15,42	1,28	0,096	230,0
44,46	0,11	4,0	1,76	13,62	0,77	0,093	230,0
45,201	0,09	5,12	5,05	29,69	0,77	0,09	230,0
45,942	0,07	4,22	2,34	13,23	0,89	0,08	245,0
46,683	0,08	4,2	1,93	14,13	0,51	0,083	255,0
47,424	0,1	3,79	1,41	7,58	0,77	0,083	255,0
48,165	0,07	3,93	1,69	11,95	1,15	0,08	255,0
48,906	0,07	3,81	2,17	13,62	0,77	0,076	265,0
49,647	0,09	3,94	1,64	9,64	0,89	0,103	275,0
50,388	0,15	4,29	2,1	12,21	0,89	0,106	275,0
51,129	0,08	3,84	2,0	16,32	0,64	0,093	275,0
51,87	0,05	4,06	1,5	8,09	1,02	0,066	285,0
52,611	0,07	3,69	1,43	8,86	0,38	0,086	300,0
53,352	0,14	3,9	1,59	12,59	1,02	0,103	300,0
54,093	0,1	4,33	2,48	17,09	0,77	0,106	300,0
54,833	0,08	4,31	2,16	14,52	1,02	0,083	305,0
55,575	0,07	3,83	1,98	15,42	0,51	0,086	335,0
56,316	0,11	4,62	1,95	14,26	0,89	0,093	335,0
57,057	0,1	4,96	2,55	13,49	1,15	0,1	335,0
57,798	0,09	5,06	3,0	16,06	1,28	0,103	335,0
58,539	0,12	5,36	3,02	14,78	0,77	0,12	335,0
59,28	0,15	3,86	1,53	9,25	0,64	0,135	335,0
