# Supplementary material for: Improved Quantification of Cerebral Hemodynamics Using Individualized Time Thresholds for Assessment of Peak Enhancement Parameters Derived from Dynamic Susceptibility Contrast Enhanced Magnetic Resonance Imaging
Source: PLoS One. 2014 Dec 18;9(12):e114999. doi: 10.1371/journal.pone.0114999 (PMC4270773; doi:10.1371/journal.pone.0114999)
Supplement: S1 Data — Contains the TDC data as provided by the perfusion software used in this study. (ZIP) [file pone.0114999.s001.zip › TDC_data/15.txt]

time	count	mean	sdev	max	min	fit	prop
9,633	0,14	2,9	1,5	16,26	0,56	0,103	-187,5
10,374	0,17	2,58	0,97	6,59	0,14	0,163	-187,5
11,115	0,18	2,63	1,14	9,67	0,42	0,17	-187,5
11,856	0,16	2,64	1,16	6,87	0,7	0,17	-187,5
12,597	0,17	2,81	1,21	10,51	0,42	0,156	-183,3
13,338	0,14	2,74	0,99	6,03	0,56	0,17	-170,8
14,079	0,2	3,47	2,74	16,54	0,7	0,176	-170,8
14,82	0,19	2,52	1,29	15,98	0,14	0,186	-170,8
15,561	0,17	2,8	1,33	10,37	0,42	0,176	-170,8
16,302	0,17	3,24	1,96	13,6	0,28	0,166	-162,5
17,043	0,16	3,01	1,78	11,64	0,7	0,18	-154,1
17,784	0,21	3,16	1,94	12,62	0,14	0,19	-154,1
18,525	0,2	3,36	1,83	13,32	0,42	0,17	-154,1
19,266	0,1	2,67	1,09	7,85	0,42	0,153	-154,1
20,007	0,16	3,89	2,53	22,44	0,42	0,143	-141,6
20,748	0,17	3,79	3,14	27,62	0,84	0,176	100,0
21,489	0,2	4,12	5,34	52,59	0,84	0,226	100,0
22,23	0,31	6,61	7,69	57,5	0,84	0,316	100,0
22,971	0,44	8,12	9,45	66,33	0,7	0,529	100,0
23,712	0,84	9,67	9,69	71,8	0,14	1,23	100,0
24,453	2,41	14,68	12,31	72,08	0,28	2,503	100,0
25,194	4,26	15,33	11,23	86,39	0,56	4,566	100,0
25,935	7,03	15,02	10,51	85,69	0,7	7,636	100,0
26,676	11,62	15,02	9,64	84,57	0,98	10,183	100,0
27,416	11,9	14,25	8,99	78,68	0,42	11,93	100,0
28,158	12,27	14,49	9,5	87,93	0,84	11,3	100,0
28,899	9,73	15,43	11,4	90,32	0,28	10,27	100,0
29,64	8,81	15,08	11,8	87,79	0,42	8,516	100,0
30,381	7,01	16,49	14,0	94,24	0,84	6,82	100,0
31,122	4,64	17,63	16,32	95,93	0,56	4,843	100,0
31,863	2,88	14,19	14,44	100,0	0,84	3,216	100,0
32,604	2,13	12,53	12,77	93,68	0,42	2,106	100,0
33,345	1,31	10,82	11,73	92,42	0,42	1,486	100,0
34,086	1,02	8,6	10,51	91,86	0,42	1,016	100,0
34,827	0,72	8,21	10,75	92,14	0,14	0,796	100,0
35,568	0,65	9,08	12,19	89,48	0,98	0,646	100,0
36,309	0,57	7,73	10,9	83,3	0,14	0,57	100,0
37,05	0,49	8,61	12,71	89,48	0,56	0,496	100,0
37,791	0,43	9,13	12,82	86,53	0,14	0,413	100,0
38,532	0,32	8,75	12,39	81,48	0,84	0,366	100,0
39,272	0,35	8,91	14,52	81,2	0,56	0,326	100,0
40,014	0,31	8,01	13,14	86,53	0,98	0,313	100,0
40,755	0,28	7,83	12,88	83,73	0,84	0,276	100,0
41,496	0,24	6,52	8,97	62,83	0,56	0,246	100,0
42,237	0,22	6,79	10,19	76,29	0,28	0,219	100,0
42,978	0,2	5,03	5,21	55,39	0,28	0,193	100,0
43,719	0,16	4,03	2,45	22,86	0,7	0,163	100,0
44,46	0,13	4,27	3,22	26,64	0,56	0,146	100,0
45,201	0,15	5,06	4,14	41,37	0,14	0,14	200,0
45,942	0,14	4,87	2,98	18,09	0,56	0,143	204,1
46,683	0,14	4,36	2,36	20,75	0,28	0,133	208,3
47,424	0,12	4,38	2,27	14,3	0,7	0,14	212,5
48,165	0,16	4,03	2,44	23,28	0,84	0,126	212,5
48,906	0,1	4,3	2,37	17,81	0,98	0,12	212,5
49,647	0,1	4,03	2,54	19,35	1,12	0,106	225,0
50,388	0,12	4,38	2,22	13,32	0,42	0,116	229,1
51,129	0,13	5,59	7,25	74,47	0,56	0,11	229,1
51,87	0,08	5,03	4,62	33,8	1,26	0,1	237,5
52,611	0,09	5,11	5,02	36,88	0,84	0,113	245,8
53,352	0,17	5,35	4,34	53,15	0,56	0,13	245,8
54,093	0,13	4,45	2,69	22,3	0,98	0,126	245,8
54,833	0,08	4,74	3,49	31,83	0,98	0,11	245,8
55,575	0,12	5,02	5,02	52,73	0,56	0,093	258,3
56,316	0,08	4,53	6,14	64,51	0,7	0,11	262,5
57,057	0,13	4,53	2,84	21,73	0,7	0,103	266,6
57,798	0,1	5,33	4,69	26,92	0,14	0,116	279,1
58,539	0,12	5,48	7,28	57,64	0,84	0,343	279,1
59,28	0,81	6,32	4,53	34,64	0,28	0,465	279,1
