# Supplementary material for: Improved Quantification of Cerebral Hemodynamics Using Individualized Time Thresholds for Assessment of Peak Enhancement Parameters Derived from Dynamic Susceptibility Contrast Enhanced Magnetic Resonance Imaging
Source: PLoS One. 2014 Dec 18;9(12):e114999. doi: 10.1371/journal.pone.0114999 (PMC4270773; doi:10.1371/journal.pone.0114999)
Supplement: S1 Data — Contains the TDC data as provided by the perfusion software used in this study. (ZIP) [file pone.0114999.s001.zip › TDC_data/16.txt]

time	count	mean	sdev	max	min	fit	prop
9,633	0,16	3,91	3,58	36,13	0,51	0,14	-192,0
10,374	0,26	4,19	2,87	22,6	0,17	0,183	-192,0
11,115	0,13	3,89	2,05	13,52	0,17	0,183	-192,0
11,856	0,16	5,86	3,64	20,37	0,17	0,44	-184,0
12,597	1,03	9,41	5,11	33,73	0,85	0,456	-184,0
13,338	0,18	4,31	2,1	16,6	0,51	0,44	-184,0
14,079	0,11	4,86	2,81	23,97	1,02	0,133	-184,0
14,82	0,11	4,22	2,31	12,84	0,51	0,12	-172,0
15,561	0,14	3,73	1,84	21,57	0,51	0,12	-172,0
16,302	0,11	4,12	2,55	16,09	0,68	0,113	-172,0
17,043	0,09	4,65	2,96	27,73	0,34	0,09	-172,0
17,784	0,07	4,11	2,14	17,63	0,34	0,086	-172,0
18,525	0,1	3,96	1,85	10,78	0,34	0,08	-152,0
19,266	0,07	5,34	2,96	16,43	0,34	0,093	-144,0
20,007	0,11	5,75	5,55	44,17	0,51	0,093	-144,0
20,748	0,1	5,4	6,26	55,13	0,17	0,103	100,0
21,489	0,1	4,96	3,85	30,47	0,34	0,11	100,0
22,23	0,13	7,2	8,4	64,04	0,68	0,136	100,0
22,971	0,18	10,31	11,8	72,6	1,36	0,263	100,0
23,712	0,48	17,94	17,2	78,59	0,68	0,566	100,0
24,453	1,04	20,86	17,0	89,89	0,34	1,236	100,0
25,194	2,19	19,39	12,57	75,51	0,34	2,776	100,0
25,935	5,1	19,06	10,77	77,91	0,85	4,919	100,0
26,676	7,47	18,14	10,01	89,72	0,68	9,24	100,0
27,416	15,15	17,75	9,83	97,43	0,34	14,82	100,0
28,158	21,84	18,59	10,33	88,69	1,02	15,5	100,0
28,899	9,51	16,65	9,09	89,55	0,68	13,03	100,0
29,64	7,74	17,18	10,74	89,04	1,02	8,04	100,0
30,381	6,87	19,05	13,77	100,0	0,51	6,32	100,0
31,122	4,35	17,7	13,5	90,58	0,51	4,576	100,0
31,863	2,51	17,77	14,78	90,92	1,02	2,793	100,0
32,604	1,52	19,63	16,91	92,8	1,02	1,713	100,0
33,345	1,11	21,01	17,79	91,09	0,51	1,136	100,0
34,086	0,78	16,89	14,63	85,61	0,51	0,766	100,0
34,827	0,41	16,1	16,23	77,56	1,19	0,51	100,0
35,568	0,34	17,73	17,12	95,37	0,51	0,336	100,0
36,309	0,26	18,15	18,92	100,0	0,68	0,266	100,0
37,05	0,2	18,27	19,64	89,21	0,51	0,206	100,0
37,791	0,16	20,45	23,31	88,86	1,36	0,17	100,0
38,532	0,15	21,47	22,04	83,73	1,36	0,146	100,0
39,272	0,13	17,74	19,55	75,51	1,71	0,136	100,0
40,014	0,13	18,86	19,64	79,96	0,85	0,113	100,0
40,755	0,08	19,52	21,01	85,44	1,02	0,1	100,0
41,496	0,09	11,88	14,82	80,99	1,02	0,083	100,0
42,237	0,08	13,96	14,21	70,37	1,19	0,073	100,0
42,978	0,05	9,09	8,69	49,14	0,34	0,06	100,0
43,719	0,05	7,26	6,3	43,66	0,85	0,05	184,0
44,46	0,05	9,57	7,52	44,34	2,05	0,053	192,0
45,201	0,06	7,23	4,27	38,35	2,56	0,053	192,0
45,942	0,05	10,17	8,59	45,2	1,02	0,053	196,0
46,683	0,05	5,84	3,09	19,52	1,54	0,093	208,0
47,424	0,18	10,24	6,98	53,08	1,71	0,133	208,0
48,165	0,17	10,97	8,45	53,25	0,85	0,163	208,0
48,906	0,14	9,36	6,54	42,97	0,85	0,123	212,0
49,647	0,06	4,99	2,16	17,63	1,54	0,236	232,0
50,388	0,51	7,55	3,64	31,5	0,34	0,3	232,0
51,129	0,33	9,34	5,96	41,6	1,02	0,506	232,0
51,87	0,68	8,0	3,55	37,67	0,34	0,683	232,0
52,611	1,04	8,49	4,34	39,21	0,17	0,716	232,0
53,352	0,43	9,47	7,68	48,63	0,17	0,549	232,0
54,093	0,18	8,18	5,39	42,63	1,02	0,346	240,0
54,833	0,43	7,77	4,33	45,2	0,51	0,413	252,0
55,575	0,63	9,0	5,31	42,29	0,17	0,52	252,0
56,316	0,5	8,26	4,6	33,04	0,85	0,559	252,0
57,057	0,55	8,01	4,65	35,1	0,51	0,433	252,0
57,798	0,25	6,53	3,91	44,17	0,68	0,296	252,0
58,539	0,09	4,69	2,3	16,6	0,17	0,146	252,0
59,28	0,1	5,47	5,2	41,95	0,85	0,095	252,0
