# Supplementary material for: Improved Quantification of Cerebral Hemodynamics Using Individualized Time Thresholds for Assessment of Peak Enhancement Parameters Derived from Dynamic Susceptibility Contrast Enhanced Magnetic Resonance Imaging
Source: PLoS One. 2014 Dec 18;9(12):e114999. doi: 10.1371/journal.pone.0114999 (PMC4270773; doi:10.1371/journal.pone.0114999)
Supplement: S1 Data — Contains the TDC data as provided by the perfusion software used in this study. (ZIP) [file pone.0114999.s001.zip › TDC_data/17.txt]

time	count	mean	sdev	max	min	fit	prop
9,633	0,26	3,17	2,78	15,97	0,12	0,263	-192,3
10,374	0,53	4,6	3,13	28,22	0,12	0,363	-192,3
11,115	0,3	3,45	2,76	20,61	0,12	0,376	-192,3
11,856	0,3	3,23	1,9	11,08	0,12	0,313	-188,4
12,597	0,34	2,76	2,19	16,62	0,12	0,32	-184,6
13,338	0,32	2,97	1,73	9,53	0,12	0,28	-184,6
14,079	0,18	2,94	1,38	9,02	0,25	0,25	-184,6
14,82	0,25	2,99	2,15	22,16	0,12	0,22	-173,0
15,561	0,23	3,16	2,07	14,3	0,12	0,233	-169,2
16,302	0,22	3,54	2,01	13,01	0,12	0,206	-165,3
17,043	0,17	3,73	2,09	15,07	0,25	0,223	-161,5
17,784	0,28	3,16	1,97	12,11	0,12	0,206	-161,5
18,525	0,17	3,12	2,33	18,55	0,12	0,2	-161,5
19,266	0,15	3,07	2,1	16,88	0,12	0,153	-150,0
20,007	0,14	3,2	1,57	7,47	0,12	0,156	100,0
20,748	0,18	3,17	1,7	15,46	0,12	0,17	100,0
21,489	0,19	2,68	2,12	16,88	0,12	0,196	100,0
22,23	0,22	4,16	4,87	53,35	0,12	0,21	100,0
22,971	0,22	5,63	9,02	75,38	0,25	0,316	100,0
23,712	0,51	5,08	5,92	70,36	0,12	0,57	100,0
24,453	0,98	8,93	9,79	80,15	0,12	1,046	100,0
25,194	1,65	10,67	9,15	58,76	0,38	1,99	100,0
25,935	3,34	10,81	8,59	64,56	0,25	4,29	100,0
26,676	7,88	11,54	8,0	68,81	0,12	6,899	100,0
27,416	9,48	11,65	7,42	73,32	0,12	9,536	100,0
28,158	11,25	11,79	7,36	81,7	0,12	11,01	100,0
28,899	12,3	11,95	7,47	93,17	0,12	11,986	100,0
29,64	12,41	12,17	8,41	78,47	0,12	11,033	100,0
30,381	8,39	12,27	9,42	88,01	0,12	9,196	100,0
31,122	6,79	13,21	10,27	97,93	0,12	6,489	100,0
31,863	4,29	12,61	10,97	94,32	0,12	4,813	100,0
32,604	3,36	13,42	13,23	97,42	0,12	3,23	100,0
33,345	2,04	12,24	11,72	90,33	0,12	2,43	100,0
34,086	1,89	10,44	8,89	89,81	0,12	1,616	100,0
34,827	0,92	8,95	10,22	78,6	0,12	1,156	100,0
35,568	0,66	8,27	10,6	100,0	0,12	0,733	100,0
36,309	0,62	9,04	9,01	79,51	0,25	0,576	100,0
37,05	0,45	9,3	11,81	76,8	0,12	0,476	100,0
37,791	0,36	8,74	11,66	78,86	0,12	0,36	100,0
38,532	0,27	9,19	11,69	81,44	0,25	0,31	100,0
39,272	0,3	9,61	11,51	76,8	0,25	0,276	100,0
40,014	0,26	7,76	8,36	55,92	0,12	0,266	100,0
40,755	0,24	5,63	6,82	54,38	0,38	0,223	100,0
41,496	0,17	6,18	6,79	51,8	0,12	0,22	100,0
42,237	0,25	6,74	7,52	50,64	0,64	0,213	100,0
42,978	0,22	5,66	4,7	53,35	0,12	0,21	100,0
43,719	0,16	4,83	2,97	22,29	0,51	0,186	176,9
44,46	0,18	5,7	5,82	46,9	0,12	0,196	188,4
45,201	0,25	6,28	5,14	46,64	0,25	0,203	188,4
45,942	0,18	4,84	3,29	44,58	0,64	0,22	188,4
46,683	0,23	4,55	3,27	45,61	0,12	0,18	188,4
47,424	0,13	4,46	3,41	33,24	0,12	0,176	188,4
48,165	0,17	4,84	3,21	40,72	0,38	0,15	200,0
48,906	0,15	4,73	3,27	21,77	0,12	0,17	203,8
49,647	0,19	5,06	3,67	40,85	0,12	0,156	203,8
50,388	0,13	4,01	2,39	24,35	0,25	0,15	203,8
51,129	0,13	4,51	2,19	13,91	0,12	0,13	215,3
51,87	0,13	4,07	1,55	8,89	0,25	0,136	223,0
52,611	0,15	4,13	2,57	23,96	0,12	0,146	223,0
53,352	0,16	5,55	3,27	28,47	0,38	0,143	226,9
54,093	0,12	5,86	5,58	41,23	0,12	0,15	242,3
54,833	0,17	4,22	3,74	47,42	0,25	0,156	242,3
55,575	0,18	4,05	2,9	33,37	0,12	0,189	242,3
56,316	0,22	5,28	3,33	39,43	0,12	0,19	242,3
57,057	0,17	5,87	3,95	47,8	0,51	0,176	242,3
57,798	0,14	4,42	1,99	12,11	0,64	0,153	257,6
58,539	0,15	4,63	2,52	14,81	0,25	0,18	257,6
59,28	0,25	5,4	3,37	42,39	0,12	0,2	257,6
