# Supplementary material for: Improved Quantification of Cerebral Hemodynamics Using Individualized Time Thresholds for Assessment of Peak Enhancement Parameters Derived from Dynamic Susceptibility Contrast Enhanced Magnetic Resonance Imaging
Source: PLoS One. 2014 Dec 18;9(12):e114999. doi: 10.1371/journal.pone.0114999 (PMC4270773; doi:10.1371/journal.pone.0114999)
Supplement: S1 Data — Contains the TDC data as provided by the perfusion software used in this study. (ZIP) [file pone.0114999.s001.zip › TDC_data/18.txt]

time	count	mean	sdev	max	min	fit	prop
9,633	0,19	4,41	3,27	28,05	0,34	0,106	-196,7
10,374	0,13	4,09	1,83	10,49	0,34	0,18	-196,7
11,115	0,22	5,06	2,78	23,92	0,34	0,166	-193,5
11,856	0,15	4,53	2,05	15,31	0,68	0,186	-174,1
12,597	0,19	4,59	2,76	18,76	0,34	0,189	-174,1
13,338	0,23	4,99	2,52	20,65	0,17	0,23	-174,1
14,079	0,27	5,28	2,91	23,92	0,17	0,253	-174,1
14,82	0,26	4,95	2,5	21,85	0,34	0,28	-174,1
15,561	0,31	4,56	1,9	11,18	0,17	0,296	-174,1
16,302	0,32	5,28	2,65	16,52	0,34	0,286	-170,9
17,043	0,23	5,06	2,59	29,6	0,51	0,36	-151,6
17,784	0,53	4,82	1,96	16,86	0,17	0,366	-151,6
18,525	0,34	5,25	2,89	19,96	0,34	0,406	-151,6
19,266	0,35	4,9	2,1	17,9	0,17	0,48	-151,6
20,007	0,75	5,58	2,6	22,2	0,17	0,523	-151,6
20,748	0,47	5,54	3,3	20,82	0,17	0,523	-151,6
21,489	0,35	5,11	2,17	17,38	0,34	0,459	-148,3
22,23	0,56	5,21	1,99	12,04	0,17	0,546	-145,1
22,971	0,73	5,48	2,62	17,38	0,17	0,53	-145,1
23,712	0,3	4,61	1,85	14,11	0,34	0,433	-145,1
24,453	0,27	4,93	2,15	17,03	0,17	0,34	-135,4
25,194	0,45	5,04	2,36	25,12	0,17	0,373	100,0
25,935	0,4	4,89	2,37	19,44	0,17	0,44	100,0
26,676	0,47	5,95	2,88	30,46	0,51	0,446	100,0
27,416	0,47	6,68	4,38	38,03	0,34	0,563	100,0
28,158	0,75	8,6	6,06	50,77	0,51	1,233	100,0
28,899	2,48	10,3	6,46	54,38	0,51	2,463	100,0
29,64	4,16	10,72	6,01	50,94	0,51	3,96	100,0
30,381	5,24	10,23	5,22	42,34	0,17	5,57	100,0
31,122	7,31	10,36	4,93	43,02	0,17	7,33	100,0
31,863	9,44	10,74	5,05	52,15	0,17	8,43	100,0
32,604	8,54	10,57	5,58	79,17	0,51	9,43	100,0
33,345	10,31	11,03	6,48	71,08	0,17	9,033	100,0
34,086	8,25	10,93	6,93	99,31	0,17	8,516	100,0
34,827	6,99	11,48	7,81	87,43	0,34	6,896	100,0
35,568	5,45	12,36	9,52	70,39	0,17	5,633	100,0
36,309	4,46	11,99	9,87	92,94	0,51	4,293	100,0
37,05	2,97	11,54	9,61	99,82	0,86	3,19	100,0
37,791	2,14	10,17	8,01	85,19	0,17	2,23	100,0
38,532	1,58	9,57	8,6	100,0	0,17	1,563	100,0
39,272	0,97	8,78	7,14	93,63	0,17	1,16	100,0
40,014	0,93	9,35	8,51	85,71	0,34	0,863	100,0
40,755	0,69	8,07	6,57	67,81	0,68	0,743	100,0
41,496	0,61	7,61	6,08	69,53	0,17	0,623	100,0
42,237	0,57	7,43	5,49	53,35	0,17	0,606	100,0
42,978	0,64	7,22	4,15	39,24	0,34	0,57	100,0
43,719	0,5	7,15	5,54	44,57	0,34	0,486	100,0
44,46	0,32	6,31	4,58	31,15	0,17	0,406	100,0
45,201	0,4	6,73	3,69	26,85	0,17	0,36	154,8
45,942	0,36	6,72	3,42	27,71	0,34	0,376	158,0
46,683	0,37	5,57	2,4	15,31	0,34	0,366	158,0
47,424	0,37	6,16	3,09	29,43	0,51	0,34	158,0
48,165	0,28	6,2	2,61	21,34	1,2	0,283	158,0
48,906	0,2	5,47	2,11	12,04	0,51	0,236	158,0
49,647	0,23	5,46	2,16	16,35	0,34	0,226	174,1
50,388	0,25	6,25	2,3	22,37	1,37	0,253	177,4
51,129	0,28	6,12	2,46	19,27	1,03	0,24	177,4
51,87	0,19	5,11	2,06	13,76	0,68	0,23	183,8
52,611	0,22	5,75	2,59	19,96	0,68	0,256	190,3
53,352	0,36	6,7	3,01	24,61	0,17	0,256	190,3
54,093	0,19	5,32	2,07	11,87	0,17	0,256	190,3
54,833	0,22	5,64	2,43	15,66	0,51	0,216	196,7
55,575	0,24	6,92	3,76	22,37	0,86	0,236	203,2
56,316	0,25	5,96	2,69	20,65	1,03	0,24	203,2
57,057	0,23	5,38	1,98	14,11	0,17	0,229	206,4
57,798	0,21	5,63	2,97	36,14	0,34	0,26	216,1
58,539	0,34	7,26	3,33	22,54	1,03	0,25	216,1
59,28	0,2	5,88	2,25	17,21	0,34	0,27	216,1
