# Supplementary material for: Improved Quantification of Cerebral Hemodynamics Using Individualized Time Thresholds for Assessment of Peak Enhancement Parameters Derived from Dynamic Susceptibility Contrast Enhanced Magnetic Resonance Imaging
Source: PLoS One. 2014 Dec 18;9(12):e114999. doi: 10.1371/journal.pone.0114999 (PMC4270773; doi:10.1371/journal.pone.0114999)
Supplement: S1 Data — Contains the TDC data as provided by the perfusion software used in this study. (ZIP) [file pone.0114999.s001.zip › TDC_data/19.txt]

time	count	mean	sdev	max	min	fit	prop
9,633	0,1	3,14	2,56	15,93	0,98	0,07	-187,0
10,374	0,11	2,63	0,75	6,12	0,98	0,123	-187,0
11,115	0,16	2,7	1,04	7,1	0,73	0,13	-187,0
11,856	0,12	2,98	1,69	12,25	0,24	0,133	-187,0
12,597	0,12	3,14	1,74	11,76	0,85	0,133	-187,0
13,338	0,16	2,69	0,97	6,98	0,61	0,136	-183,8
14,079	0,13	2,57	0,85	6,49	0,24	0,126	-180,6
14,82	0,09	2,93	2,13	21,2	0,61	0,126	-177,4
15,561	0,16	3,2	1,93	13,6	0,73	0,156	-170,9
16,302	0,22	2,95	1,13	8,45	0,73	0,173	-170,9
17,043	0,14	2,86	1,19	8,82	0,49	0,156	-170,9
17,784	0,11	2,95	1,97	17,03	0,73	0,143	-164,5
18,525	0,18	2,85	1,02	7,96	0,73	0,153	-158,0
19,266	0,17	2,93	1,15	7,72	0,61	0,16	-158,0
20,007	0,13	2,8	0,94	6,25	0,61	0,143	-154,8
20,748	0,13	3,37	2,25	15,93	0,98	0,166	-145,1
21,489	0,24	2,98	1,1	8,21	0,61	0,173	-145,1
22,23	0,15	2,75	0,9	5,63	0,73	0,173	-145,1
22,971	0,13	3,12	1,53	12,37	0,61	0,146	-141,9
23,712	0,16	3,04	1,15	9,92	0,73	0,213	-132,2
24,453	0,35	4,16	2,99	18,62	0,36	0,243	-132,2
25,194	0,22	8,18	9,37	50,85	0,73	0,25	-132,2
25,935	0,18	3,81	3,14	31,86	0,73	0,203	-129,0
26,676	0,21	3,78	1,76	14,58	0,49	0,223	100,0
27,416	0,28	7,08	8,96	56,49	0,73	0,346	100,0
28,158	0,55	7,01	6,25	67,4	0,98	0,833	100,0
28,899	1,67	8,38	6,08	57,96	1,22	2,026	100,0
29,64	3,86	9,56	6,33	53,3	0,49	3,739	100,0
30,381	5,69	9,73	5,95	54,16	0,98	5,923	100,0
31,122	8,22	9,34	5,12	46,81	0,98	8,366	100,0
31,863	11,19	9,62	5,65	62,13	0,73	10,143	100,0
32,604	11,02	9,68	5,91	68,99	0,49	10,47	100,0
33,345	9,2	9,88	6,49	69,97	0,73	9,146	100,0
34,086	7,22	10,75	8,45	69,48	0,98	8,046	100,0
34,827	7,72	13,06	11,22	73,77	0,98	6,47	100,0
35,568	4,47	11,6	11,4	70,09	0,36	5,18	100,0
36,309	3,35	12,81	12,63	91,66	0,98	3,313	100,0
37,05	2,12	11,02	12,37	100,0	0,85	2,453	100,0
37,791	1,89	9,18	10,31	93,25	1,1	1,696	100,0
38,532	1,08	7,57	8,26	62,62	0,61	1,256	100,0
39,272	0,8	8,34	9,39	70,71	0,73	0,826	100,0
40,014	0,6	6,56	7,2	68,13	0,85	0,66	100,0
40,755	0,58	7,16	9,43	66,91	0,61	0,543	100,0
41,496	0,45	6,37	9,16	69,6	1,1	0,436	100,0
42,237	0,28	6,72	8,28	66,29	0,73	0,33	100,0
42,978	0,26	5,93	7,72	65,56	0,85	0,253	100,0
43,719	0,22	5,22	4,85	51,22	0,98	0,236	100,0
44,46	0,23	4,91	4,21	48,4	0,61	0,206	100,0
45,201	0,17	5,18	4,86	39,46	0,73	0,176	100,0
45,942	0,13	5,18	4,89	37,86	0,73	0,153	100,0
46,683	0,16	4,4	3,55	32,72	0,85	0,143	161,2
47,424	0,14	4,29	3,91	32,84	0,61	0,143	161,2
48,165	0,13	4,53	4,21	33,7	0,36	0,13	167,7
48,906	0,12	5,76	5,96	34,43	1,22	0,146	170,9
49,647	0,19	4,56	3,98	31,74	1,34	0,139	170,9
50,388	0,11	4,86	5,02	32,1	0,73	0,136	170,9
51,129	0,11	3,81	1,73	16,42	1,47	0,106	180,6
51,87	0,1	4,48	3,49	25,36	0,61	0,113	183,8
52,611	0,13	4,31	2,76	26,22	1,47	0,11	187,0
53,352	0,1	4,03	1,7	10,17	1,22	0,12	193,5
54,093	0,13	3,9	2,47	29,65	1,22	0,12	193,5
54,833	0,13	4,34	2,16	16,42	1,47	0,136	196,7
55,575	0,15	3,66	1,19	12,0	1,1	0,13	200,0
56,316	0,11	3,83	1,34	9,8	1,22	0,14	203,2
57,057	0,16	4,06	2,2	17,76	1,1	0,133	206,4
57,798	0,13	4,39	1,96	14,33	1,34	0,55	216,1
58,539	1,36	6,58	3,94	31,25	0,73	3,516	216,1
59,28	9,06	13,69	9,9	65,44	0,49	5,21	216,1
