# Supplementary material for: Improved Quantification of Cerebral Hemodynamics Using Individualized Time Thresholds for Assessment of Peak Enhancement Parameters Derived from Dynamic Susceptibility Contrast Enhanced Magnetic Resonance Imaging
Source: PLoS One. 2014 Dec 18;9(12):e114999. doi: 10.1371/journal.pone.0114999 (PMC4270773; doi:10.1371/journal.pone.0114999)
Supplement: S1 Data — Contains the TDC data as provided by the perfusion software used in this study. (ZIP) [file pone.0114999.s001.zip › TDC_data/2.txt]

time	count	mean	sdev	max	min	fit	prop
9,633	0,12	3,2	2,39	21,55	0,14	0,083	-190,4
10,374	0,13	3,22	2,27	20,25	0,28	0,13	-190,4
11,115	0,14	3,02	1,29	12,06	0,14	0,133	-190,4
11,856	0,13	3,08	1,49	10,63	0,57	0,12	-190,4
12,597	0,09	2,86	0,93	5,74	0,14	0,113	-180,9
13,338	0,12	2,87	1,02	5,6	0,86	0,113	-176,1
14,079	0,13	3,08	1,62	18,67	0,28	0,133	-171,4
14,82	0,15	2,89	1,46	19,68	0,28	0,126	-171,4
15,561	0,1	2,99	1,35	10,48	0,71	0,11	-171,4
16,302	0,08	3,11	1,67	12,35	0,14	0,086	-157,1
17,043	0,08	3,63	3,56	37,06	0,71	0,11	100,0
17,784	0,17	3,42	2,0	23,13	0,28	0,143	100,0
18,525	0,18	4,33	5,02	42,38	0,43	0,15	100,0
19,266	0,1	4,79	5,57	44,82	0,86	0,156	100,0
20,007	0,19	6,61	8,26	63,79	0,86	0,193	100,0
20,748	0,29	7,88	8,71	57,32	0,43	0,369	100,0
21,489	0,63	12,48	13,4	75,71	0,57	0,879	100,0
22,23	1,72	16,07	13,48	73,85	0,43	2,116	100,0
22,971	4,0	17,43	11,98	86,78	0,14	4,44	100,0
23,712	7,6	16,95	10,71	85,34	0,86	8,29	100,0
24,453	13,27	16,2	8,99	82,18	0,43	12,18	100,0
25,194	15,67	15,56	8,3	76,43	1,14	14,25	100,0
25,935	13,81	15,44	8,77	85,05	0,86	13,196	100,0
26,676	10,11	15,28	10,08	81,46	1,14	10,526	100,0
27,416	7,66	16,81	13,01	93,96	0,71	7,703	100,0
28,158	5,34	18,21	15,56	100,0	1,14	5,463	100,0
28,899	3,39	16,89	16,34	88,93	0,71	3,726	100,0
29,64	2,45	16,67	16,54	96,69	1,14	2,5	100,0
30,381	1,66	14,81	15,71	92,95	0,57	1,713	100,0
31,122	1,03	12,27	14,18	99,56	0,43	1,106	100,0
31,863	0,63	10,59	13,68	95,54	0,86	0,736	100,0
32,604	0,55	9,22	10,62	86,35	0,43	0,54	100,0
33,345	0,44	10,65	14,43	87,35	1,0	0,456	100,0
34,086	0,38	8,7	11,22	75,86	1,14	0,396	100,0
34,827	0,37	10,94	14,11	82,61	1,0	0,353	100,0
35,568	0,31	9,76	12,71	82,47	0,71	0,293	100,0
36,309	0,2	10,26	11,63	67,95	1,14	0,243	100,0
37,05	0,22	9,69	11,54	64,08	0,86	0,216	176,1
37,791	0,23	10,3	13,41	77,58	1,0	0,22	180,9
38,532	0,21	8,01	8,41	59,62	1,29	0,199	180,9
39,272	0,16	7,33	7,33	39,36	0,57	0,17	180,9
40,014	0,14	6,76	7,28	53,16	1,14	0,14	195,2
40,755	0,12	6,1	5,03	29,88	1,0	0,16	209,5
41,496	0,22	5,81	4,07	30,74	1,0	0,17	209,5
42,237	0,17	6,27	5,87	34,91	0,71	0,18	209,5
42,978	0,15	5,99	3,93	24,85	0,86	0,16	214,2
43,719	0,16	6,19	4,97	39,22	0,86	0,17	233,3
44,46	0,2	4,49	3,19	30,45	0,43	0,25	233,3
45,201	0,39	5,7	4,35	39,51	0,43	0,516	233,3
45,942	0,96	9,33	7,59	44,39	0,71	0,623	233,3
46,683	0,52	8,53	6,75	43,82	0,86	0,6	233,3
47,424	0,32	8,2	6,31	39,51	1,29	0,363	233,3
48,165	0,25	4,83	2,8	30,6	0,57	0,263	233,3
48,906	0,22	5,4	4,1	42,52	0,57	0,189	233,3
49,647	0,1	5,0	3,05	15,94	1,0	0,133	233,3
50,388	0,08	4,62	2,82	22,12	0,86	0,099	261,9
51,129	0,12	5,05	3,06	21,83	0,86	0,12	271,4
51,87	0,16	4,22	2,4	20,25	1,14	0,126	271,4
52,611	0,1	4,99	3,31	19,54	1,0	0,12	271,4
53,352	0,1	4,48	2,64	26,43	1,0	0,11	280,9
54,093	0,13	3,97	1,82	14,36	0,28	0,126	290,4
54,833	0,15	4,14	2,42	26,86	0,28	0,13	290,4
55,575	0,11	4,52	1,96	12,06	0,43	0,126	290,4
56,316	0,12	4,83	2,79	14,51	1,14	0,113	300,0
57,057	0,11	4,64	2,43	11,92	0,71	0,12	304,7
57,798	0,13	3,67	1,4	12,64	0,57	0,113	314,2
58,539	0,1	4,89	3,01	18,39	0,86	0,116	314,2
59,28	0,12	4,2	2,13	16,09	1,0	0,11	314,2
