# Supplementary material for: Improved Quantification of Cerebral Hemodynamics Using Individualized Time Thresholds for Assessment of Peak Enhancement Parameters Derived from Dynamic Susceptibility Contrast Enhanced Magnetic Resonance Imaging
Source: PLoS One. 2014 Dec 18;9(12):e114999. doi: 10.1371/journal.pone.0114999 (PMC4270773; doi:10.1371/journal.pone.0114999)
Supplement: S1 Data — Contains the TDC data as provided by the perfusion software used in this study. (ZIP) [file pone.0114999.s001.zip › TDC_data/20.txt]

time	count	mean	sdev	max	min	fit	prop
9,633	0,11	3,11	1,51	8,44	0,37	0,076	-193,3
10,374	0,12	3,89	3,24	16,89	0,37	0,096	-193,3
11,115	0,06	3,31	2,55	14,75	0,63	0,08	-193,3
11,856	0,06	4,2	4,49	25,22	0,37	0,063	-180,0
12,597	0,07	3,91	3,38	18,03	0,5	0,066	100,0
13,338	0,07	3,06	1,59	8,82	0,88	0,07	100,0
14,079	0,07	2,61	0,94	6,55	0,37	0,076	100,0
14,82	0,09	3,67	2,32	17,4	0,88	0,093	100,0
15,561	0,12	6,35	10,2	64,18	0,75	0,123	100,0
16,302	0,16	4,39	4,44	36,19	0,5	0,19	100,0
17,043	0,29	6,8	6,48	41,36	0,63	0,433	100,0
17,784	0,85	16,77	14,36	66,07	1,13	1,53	100,0
18,525	3,45	19,07	13,05	64,18	1,0	4,623	100,0
19,266	9,57	17,08	9,82	62,16	0,75	10,426	100,0
20,007	18,26	15,8	8,54	65,32	0,63	15,156	100,0
20,748	17,64	14,92	8,28	74,9	0,5	17,01	100,0
21,489	15,13	15,11	9,62	88,65	0,5	13,91	100,0
22,23	8,96	15,17	11,52	98,73	0,75	9,9	100,0
22,971	5,61	16,87	14,01	89,02	0,88	6,463	100,0
23,712	4,82	16,19	14,25	83,85	0,75	4,31	100,0
24,453	2,5	12,3	11,95	93,19	0,63	2,876	100,0
25,194	1,31	10,95	12,11	91,55	0,63	1,55	100,0
25,935	0,84	9,56	11,26	100,0	1,13	0,983	100,0
26,676	0,8	8,81	10,18	92,43	0,5	0,73	100,0
27,416	0,55	10,23	12,56	97,73	1,26	0,623	100,0
28,158	0,52	7,26	9,25	92,3	1,13	0,54	100,0
28,899	0,55	6,4	9,48	90,41	0,63	0,486	100,0
29,64	0,39	6,39	9,91	84,74	0,75	0,426	100,0
30,381	0,34	7,89	11,04	80,32	0,88	0,326	100,0
31,122	0,25	6,59	9,15	68,09	0,75	0,28	100,0
31,863	0,25	5,19	5,17	57,12	1,0	0,223	100,0
32,604	0,17	4,67	3,93	40,85	0,75	0,176	100,0
33,345	0,11	4,21	2,38	17,15	1,0	0,143	100,0
34,086	0,15	4,39	2,37	17,02	1,26	0,13	220,0
34,827	0,13	3,94	2,55	30,89	0,5	0,136	226,6
35,568	0,13	4,33	2,56	24,59	0,75	0,13	233,3
36,309	0,13	4,43	2,17	13,49	1,13	0,133	246,6
37,05	0,14	4,41	1,64	11,85	1,63	0,143	246,6
37,791	0,16	4,71	1,75	12,1	1,26	0,136	253,3
38,532	0,11	4,44	2,43	16,77	1,51	0,14	260,0
39,272	0,15	5,25	6,11	54,09	1,0	0,126	266,6
40,014	0,12	4,77	4,07	47,03	0,75	0,126	266,6
40,755	0,11	4,07	2,74	37,32	0,63	0,116	280,0
41,496	0,12	4,62	2,3	16,14	1,38	0,123	300,0
42,237	0,14	4,69	2,77	17,65	1,13	0,15	300,0
42,978	0,19	5,03	3,16	24,21	0,75	0,163	300,0
43,719	0,16	4,53	2,03	12,48	0,63	0,156	300,0
44,46	0,12	4,05	1,8	20,68	1,26	0,146	313,3
45,201	0,16	4,16	3,18	47,91	0,37	0,216	326,6
45,942	0,37	5,54	4,24	37,2	0,25	0,25	326,6
46,683	0,22	3,91	1,8	25,97	0,88	0,246	326,6
47,424	0,15	4,17	2,43	29,38	1,51	0,176	326,6
48,165	0,16	4,12	1,45	10,21	1,38	0,139	326,6
48,906	0,11	3,97	1,4	9,83	1,38	0,13	326,6
49,647	0,12	4,43	2,15	13,36	1,51	0,109	360,0
50,388	0,1	4,27	1,74	11,72	0,88	0,12	380,0
51,129	0,14	4,2	1,32	9,58	1,38	0,13	380,0
51,87	0,15	4,4	1,83	12,48	0,88	0,163	380,0
52,611	0,2	4,54	1,87	12,23	1,38	0,156	386,6
53,352	0,12	3,99	1,25	9,33	0,75	0,16	393,3
54,093	0,16	4,2	1,6	14,24	1,13	0,14	400,0
54,833	0,14	4,42	2,04	15,38	1,13	0,15	420,0
55,575	0,15	4,63	2,17	13,99	0,63	0,216	420,0
56,316	0,36	4,78	1,81	14,5	1,13	0,246	420,0
57,057	0,23	4,27	1,43	10,59	0,12	0,24	420,0
57,798	0,13	4,48	1,93	14,62	0,5	0,17	446,6
58,539	0,15	4,36	2,08	25,85	1,26	0,17	446,6
59,28	0,23	4,46	2,01	32,78	0,63	0,19	446,6
