# Supplementary material for: Improved Quantification of Cerebral Hemodynamics Using Individualized Time Thresholds for Assessment of Peak Enhancement Parameters Derived from Dynamic Susceptibility Contrast Enhanced Magnetic Resonance Imaging
Source: PLoS One. 2014 Dec 18;9(12):e114999. doi: 10.1371/journal.pone.0114999 (PMC4270773; doi:10.1371/journal.pone.0114999)
Supplement: S1 Data — Contains the TDC data as provided by the perfusion software used in this study. (ZIP) [file pone.0114999.s001.zip › TDC_data/21.txt]

time	count	mean	sdev	max	min	fit	prop
9,633	0,11	3,71	1,36	8,02	0,64	0,086	-185,0
10,374	0,15	3,84	1,37	11,87	1,28	0,143	-185,0
11,115	0,17	3,99	1,7	9,14	0,64	0,153	-185,0
11,856	0,14	3,43	1,4	9,95	0,64	0,16	-185,0
12,597	0,17	3,96	1,72	11,23	0,8	0,146	-185,0
13,338	0,13	3,57	1,75	10,91	0,16	0,143	-175,0
14,079	0,13	3,72	1,7	10,27	0,48	0,146	-165,0
14,82	0,18	5,46	3,11	21,02	0,48	0,15	-165,0
15,561	0,14	3,84	1,51	9,47	1,12	0,146	-165,0
16,302	0,12	4,0	1,56	8,82	0,8	0,143	-155,0
17,043	0,17	4,48	1,73	13,8	0,96	0,143	-150,0
17,784	0,14	4,16	1,87	11,87	0,8	0,15	100,0
18,525	0,14	3,7	1,62	16,85	0,32	0,153	100,0
19,266	0,18	5,64	4,98	35,47	0,64	0,196	100,0
20,007	0,27	7,38	7,36	54,57	0,8	0,396	100,0
20,748	0,74	10,53	10,69	76,4	1,12	0,919	100,0
21,489	1,75	14,42	11,94	78,65	1,6	2,656	100,0
22,23	5,48	15,65	10,75	73,67	0,32	5,773	100,0
22,971	10,09	14,82	8,92	69,98	0,32	9,186	100,0
23,712	11,99	13,92	7,77	86,83	0,8	12,406	100,0
24,453	15,14	13,79	8,1	96,46	0,64	13,713	100,0
25,194	14,01	13,73	8,95	96,3	0,64	13,126	100,0
25,935	10,23	14,52	10,87	93,09	0,64	10,43	100,0
26,676	7,05	15,1	12,98	98,71	0,48	7,556	100,0
27,416	5,39	14,89	13,6	89,08	0,48	5,503	100,0
28,158	4,07	15,21	14,55	100,0	0,96	3,903	100,0
28,899	2,25	13,56	14,07	92,29	0,8	2,573	100,0
29,64	1,4	12,39	12,59	90,85	0,96	1,58	100,0
30,381	1,09	9,19	9,99	82,34	0,64	1,14	100,0
31,122	0,93	7,94	8,86	95,18	1,12	0,803	100,0
31,863	0,39	9,91	13,25	87,64	1,28	0,563	100,0
32,604	0,37	10,37	15,26	90,85	0,96	0,373	100,0
33,345	0,36	13,46	18,41	97,91	0,32	0,323	100,0
34,086	0,24	11,32	16,11	82,02	0,96	0,306	100,0
34,827	0,32	7,18	6,76	66,45	1,44	0,253	100,0
35,568	0,2	5,86	4,45	51,52	1,12	0,226	100,0
36,309	0,16	6,04	3,25	31,78	1,92	0,199	180,0
37,05	0,24	5,59	2,61	17,33	1,28	0,203	190,0
37,791	0,21	5,81	2,6	18,78	1,28	0,209	190,0
38,532	0,18	5,56	2,42	26,64	1,44	0,166	190,0
39,272	0,11	4,77	2,22	20,86	1,28	0,133	190,0
40,014	0,11	5,32	2,96	23,43	0,96	0,093	205,0
40,755	0,06	5,12	2,18	11,71	1,44	0,103	210,0
41,496	0,14	4,78	2,49	25,04	0,96	0,096	215,0
42,237	0,09	5,86	4,12	24,23	0,64	0,116	225,0
42,978	0,12	6,5	4,76	32,58	0,48	0,116	225,0
43,719	0,14	7,31	5,58	38,36	1,44	0,116	225,0
44,46	0,09	4,3	1,55	9,3	1,44	0,113	235,0
45,201	0,11	5,36	1,89	12,19	1,28	0,113	240,0
45,942	0,14	5,17	1,94	14,44	1,28	0,123	250,0
46,683	0,12	5,28	2,11	14,92	1,44	0,126	250,0
47,424	0,12	5,36	3,46	35,47	1,6	0,116	250,0
48,165	0,11	5,1	2,92	33,22	1,6	0,109	250,0
48,906	0,1	5,43	4,02	35,15	1,12	0,1	250,0
49,647	0,09	4,6	3,02	38,2	0,48	0,093	250,0
50,388	0,09	5,01	2,55	30,49	1,44	0,09	275,0
51,129	0,09	5,15	2,17	11,55	1,6	0,096	290,0
51,87	0,11	4,87	2,34	26,16	1,28	0,12	290,0
52,611	0,16	5,06	1,92	19,74	1,44	0,123	290,0
53,352	0,1	4,53	1,4	8,98	0,8	0,12	290,0
54,093	0,1	4,6	1,59	11,23	1,6	0,103	290,0
54,833	0,11	5,02	3,05	19,1	0,32	0,096	305,0
55,575	0,08	5,22	1,95	13,32	1,76	0,099	310,0
56,316	0,11	4,7	2,03	23,75	1,44	0,093	315,0
57,057	0,09	4,24	2,98	30,17	0,96	0,096	320,0
57,798	0,09	4,99	3,5	30,97	0,64	0,093	335,0
58,539	0,1	4,91	2,44	23,43	1,76	0,103	335,0
59,28	0,12	4,9	1,69	11,71	0,32	0,11	335,0
