# Supplementary material for: Improved Quantification of Cerebral Hemodynamics Using Individualized Time Thresholds for Assessment of Peak Enhancement Parameters Derived from Dynamic Susceptibility Contrast Enhanced Magnetic Resonance Imaging
Source: PLoS One. 2014 Dec 18;9(12):e114999. doi: 10.1371/journal.pone.0114999 (PMC4270773; doi:10.1371/journal.pone.0114999)
Supplement: S1 Data — Contains the TDC data as provided by the perfusion software used in this study. (ZIP) [file pone.0114999.s001.zip › TDC_data/22.txt]

time	count	mean	sdev	max	min	fit	prop
9,633	0,22	2,92	2,74	19,91	0,14	0,136	-192,8
10,374	0,19	3,23	1,87	12,12	0,14	0,643	-192,8
11,115	1,52	10,55	5,22	29,94	0,14	0,703	-192,8
11,856	0,4	8,59	4,15	36,52	0,14	0,696	-192,8
12,597	0,17	7,73	3,9	27,99	0,74	0,246	-185,7
13,338	0,17	8,16	4,99	35,77	0,14	0,406	-175,0
14,079	0,88	9,32	5,18	35,62	0,29	0,626	-175,0
14,82	0,83	10,53	7,65	45,2	0,89	0,7	-175,0
15,561	0,39	6,74	3,1	28,74	0,14	0,486	-175,0
16,302	0,24	5,52	2,17	11,22	0,59	0,29	-175,0
17,043	0,24	4,86	2,4	18,86	0,14	0,199	-175,0
17,784	0,12	4,97	3,52	29,94	0,14	0,156	-175,0
18,525	0,11	5,17	2,4	11,97	0,29	0,143	-157,1
19,266	0,2	5,29	2,86	18,11	0,14	0,183	-139,2
20,007	0,24	5,94	2,84	26,34	0,29	0,24	-139,2
20,748	0,28	6,42	2,93	22,15	0,29	0,32	-139,2
21,489	0,44	8,81	4,52	28,44	1,04	0,376	-139,2
22,23	0,41	8,12	4,68	42,81	0,44	0,516	-139,2
22,971	0,7	11,85	8,41	69,01	0,44	0,463	-135,7
23,712	0,28	8,38	6,0	67,66	0,14	0,506	100,0
24,453	0,54	10,28	6,81	92,21	0,59	0,54	100,0
25,194	0,8	11,82	8,5	77,09	0,29	1,266	100,0
25,935	2,46	15,68	8,38	70,05	0,14	1,789	100,0
26,676	2,11	15,4	10,31	73,35	1,04	2,4	100,0
27,416	2,63	14,85	10,25	82,63	0,44	3,166	100,0
28,158	4,76	14,63	8,77	77,54	0,29	4,866	100,0
28,899	7,21	13,84	7,47	88,02	0,14	7,056	100,0
29,64	9,2	13,59	7,09	90,26	0,29	8,696	100,0
30,381	9,68	14,14	7,61	84,58	0,59	9,726	100,0
31,122	10,3	15,49	9,14	93,56	0,44	9,133	100,0
31,863	7,42	14,39	9,05	93,26	0,14	7,89	100,0
32,604	5,95	15,49	10,73	88,92	0,29	6,326	100,0
33,345	5,61	16,83	12,81	100,0	0,29	5,27	100,0
34,086	4,25	18,65	14,68	95,35	0,14	4,113	100,0
34,827	2,48	16,06	13,91	90,71	0,14	2,916	100,0
35,568	2,02	16,63	14,83	93,71	0,14	1,99	100,0
36,309	1,47	18,42	16,03	90,41	0,29	1,456	100,0
37,05	0,88	17,44	16,79	90,56	0,29	1,003	100,0
37,791	0,66	12,77	12,5	81,13	0,44	0,683	100,0
38,532	0,51	14,04	14,06	87,12	0,14	0,556	100,0
39,272	0,5	11,49	10,73	83,98	0,14	0,44	100,0
40,014	0,31	14,73	15,23	83,53	0,29	0,36	100,0
40,755	0,27	12,79	15,4	85,47	0,29	0,27	100,0
41,496	0,23	12,17	15,34	85,77	0,29	0,243	100,0
42,237	0,23	12,33	13,59	92,66	0,59	0,21	100,0
42,978	0,17	13,73	17,1	89,67	0,74	0,173	100,0
43,719	0,12	13,86	15,56	77,39	0,59	0,14	100,0
44,46	0,13	12,31	13,27	69,46	1,04	0,126	100,0
45,201	0,13	10,7	12,15	70,65	0,29	0,123	100,0
45,942	0,11	12,04	15,2	75,89	0,74	0,116	100,0
46,683	0,11	8,45	8,43	66,16	0,89	0,099	100,0
47,424	0,08	9,26	11,01	64,82	2,24	0,093	182,1
48,165	0,09	7,15	4,57	35,62	0,29	0,093	185,7
48,906	0,11	7,16	5,93	64,82	0,89	0,1	210,7
49,647	0,1	9,22	10,28	61,07	1,04	0,153	210,7
50,388	0,25	5,93	4,79	61,07	0,29	0,279	210,7
51,129	0,49	6,3	4,55	52,99	0,14	0,423	210,7
51,87	0,53	7,52	4,09	33,68	0,14	0,893	210,7
52,611	1,66	12,96	11,51	77,54	0,14	1,536	210,7
53,352	2,42	10,27	5,88	42,51	0,14	1,69	210,7
54,093	0,99	8,6	5,81	56,28	0,14	1,393	210,7
54,833	0,77	11,09	6,66	54,04	0,14	0,643	210,7
55,575	0,17	7,1	5,63	52,84	0,29	0,363	210,7
56,316	0,15	7,28	6,46	52,09	0,29	0,136	210,7
57,057	0,09	7,53	8,15	55,23	1,04	0,13	228,5
57,798	0,15	6,18	4,02	47,45	0,59	0,139	239,2
58,539	0,18	6,88	5,33	60,77	0,44	0,17	239,2
59,28	0,18	9,16	11,39	65,26	0,44	0,18	239,2
