# Supplementary material for: Improved Quantification of Cerebral Hemodynamics Using Individualized Time Thresholds for Assessment of Peak Enhancement Parameters Derived from Dynamic Susceptibility Contrast Enhanced Magnetic Resonance Imaging
Source: PLoS One. 2014 Dec 18;9(12):e114999. doi: 10.1371/journal.pone.0114999 (PMC4270773; doi:10.1371/journal.pone.0114999)
Supplement: S1 Data — Contains the TDC data as provided by the perfusion software used in this study. (ZIP) [file pone.0114999.s001.zip › TDC_data/23.txt]

time	count	mean	sdev	max	min	fit	prop
9,633	0,17	3,66	2,4	18,24	0,13	0,116	-195,4
10,374	0,18	4,29	3,5	18,78	0,13	0,15	-195,4
11,115	0,1	3,58	2,45	15,94	0,13	0,133	-195,4
11,856	0,12	2,82	1,44	9,59	0,27	0,113	-186,3
12,597	0,12	3,29	2,57	18,37	0,13	0,133	-177,2
13,338	0,16	3,07	2,14	20,13	0,13	0,133	-177,2
14,079	0,12	3,61	2,05	11,21	0,27	0,136	-172,7
14,82	0,13	3,44	3,5	30,13	0,13	0,116	-168,1
15,561	0,1	3,22	1,74	13,1	0,27	0,116	-168,1
16,302	0,12	5,47	5,71	23,64	0,13	0,113	-168,1
17,043	0,12	2,92	1,3	7,83	0,13	0,106	-168,1
17,784	0,08	3,03	1,29	6,62	0,54	0,096	-168,1
18,525	0,09	2,86	1,25	8,24	0,27	0,093	-145,4
19,266	0,11	3,25	2,1	25,4	0,13	0,106	100,0
20,007	0,12	4,96	6,75	60,67	0,27	0,136	100,0
20,748	0,18	8,06	10,79	72,43	0,54	0,193	100,0
21,489	0,28	9,04	10,34	83,24	0,13	0,51	100,0
22,23	1,07	13,57	12,08	73,37	0,4	1,5	100,0
22,971	3,15	15,56	10,83	71,21	0,4	3,623	100,0
23,712	6,65	14,34	8,93	77,29	0,27	6,926	100,0
24,453	10,98	13,79	8,21	83,64	0,27	11,126	100,0
25,194	15,75	13,84	7,99	93,37	0,27	13,79	100,0
25,935	14,64	13,53	8,27	100,0	0,27	14,11	100,0
26,676	11,94	13,58	9,17	92,02	0,27	12,01	100,0
27,416	9,45	14,82	11,79	95,13	0,4	9,443	100,0
28,158	6,94	16,39	13,91	95,0	0,27	6,956	100,0
28,899	4,48	16,87	14,96	99,45	0,27	4,733	100,0
29,64	2,78	16,91	16,25	97,43	0,4	2,989	100,0
30,381	1,71	16,71	15,82	95,4	0,27	1,903	100,0
31,122	1,22	14,71	14,41	93,64	0,4	1,226	100,0
31,863	0,75	11,92	13,02	93,24	0,27	0,84	100,0
32,604	0,55	9,81	11,59	85,54	0,4	0,593	100,0
33,345	0,48	12,09	13,42	86,62	0,67	0,506	100,0
34,086	0,49	14,46	14,89	88,51	0,81	0,436	100,0
34,827	0,34	13,08	16,87	94,05	0,94	0,366	100,0
35,568	0,27	14,23	18,3	95,81	0,13	0,296	100,0
36,309	0,28	14,09	17,3	90,67	1,08	0,26	163,6
37,05	0,23	10,81	12,49	73,51	1,08	0,263	168,1
37,791	0,28	11,05	10,72	62,02	0,54	0,233	168,1
38,532	0,19	8,68	8,19	64,59	1,75	0,203	168,1
39,272	0,14	6,97	6,47	52,97	0,27	0,146	168,1
40,014	0,11	5,88	4,94	58,24	0,13	0,13	168,1
40,755	0,14	7,71	7,55	51,21	1,35	0,126	168,1
41,496	0,13	5,53	2,81	16,48	0,54	0,113	168,1
42,237	0,07	4,51	1,59	10,13	0,27	0,1	168,1
42,978	0,1	6,12	3,55	19,59	0,94	0,076	204,5
43,719	0,06	5,05	2,62	13,91	0,81	0,083	218,1
44,46	0,09	6,36	4,57	27,43	1,08	0,086	218,1
45,201	0,11	5,72	3,03	22,16	0,81	0,086	218,1
45,942	0,06	4,96	2,11	12,7	1,48	0,073	218,1
46,683	0,05	5,05	2,38	17,02	0,67	0,066	227,2
47,424	0,09	4,76	2,29	14,86	0,27	0,083	236,3
48,165	0,11	5,3	2,27	13,24	1,21	0,096	236,3
48,906	0,09	5,5	3,04	15,13	1,62	0,093	236,3
49,647	0,08	4,7	2,09	12,83	0,94	0,08	245,4
50,388	0,07	5,01	2,06	15,13	1,08	0,086	259,0
51,129	0,11	5,6	3,62	25,67	0,81	0,096	259,0
51,87	0,11	5,91	4,05	22,83	0,4	0,113	259,0
52,611	0,12	5,27	2,93	19,59	0,13	0,106	263,6
53,352	0,09	5,38	2,4	13,24	1,62	0,116	277,2
54,093	0,14	9,23	8,0	41,62	0,81	0,123	277,2
54,833	0,14	5,7	3,46	25,94	0,4	0,123	277,2
55,575	0,09	6,69	5,87	39,32	0,4	0,096	277,2
56,316	0,06	6,12	5,92	33,91	0,54	0,073	286,3
57,057	0,07	5,3	2,67	22,43	1,21	0,083	300,0
57,798	0,12	6,02	4,13	25,4	0,94	0,099	300,0
58,539	0,11	5,29	2,76	25,13	0,54	0,109	300,0
59,28	0,1	5,24	2,82	16,48	0,4	0,105	300,0
