# Supplementary material for: Improved Quantification of Cerebral Hemodynamics Using Individualized Time Thresholds for Assessment of Peak Enhancement Parameters Derived from Dynamic Susceptibility Contrast Enhanced Magnetic Resonance Imaging
Source: PLoS One. 2014 Dec 18;9(12):e114999. doi: 10.1371/journal.pone.0114999 (PMC4270773; doi:10.1371/journal.pone.0114999)
Supplement: S1 Data — Contains the TDC data as provided by the perfusion software used in this study. (ZIP) [file pone.0114999.s001.zip › TDC_data/24.txt]

time	count	mean	sdev	max	min	fit	prop
9,633	0,34	3,3	3,06	18,84	0,13	0,229	-194,1
10,374	0,35	4,07	3,35	18,03	0,13	0,283	-194,1
11,115	0,16	4,59	3,39	17,22	0,13	0,22	-194,1
11,856	0,15	5,66	4,37	25,03	0,26	0,139	-182,3
12,597	0,11	2,87	2,28	11,97	0,13	0,153	-176,4
13,338	0,2	4,68	4,12	18,03	0,13	0,143	-170,5
14,079	0,12	5,07	3,3	15,07	0,13	0,156	-164,7
14,82	0,15	5,72	3,34	22,07	0,13	0,153	-164,7
15,561	0,19	6,23	4,07	22,61	0,4	0,129	-164,7
16,302	0,05	3,94	4,87	37,14	0,13	0,12	-164,7
17,043	0,12	4,94	5,94	35,26	0,13	0,086	-141,1
17,784	0,09	6,53	7,53	41,31	0,4	0,139	100,0
18,525	0,21	12,71	12,19	58,54	0,13	0,323	100,0
19,266	0,67	18,91	14,0	56,12	0,4	0,926	100,0
20,007	1,9	20,29	13,49	60,96	0,13	2,793	100,0
20,748	5,81	18,24	10,29	63,93	0,13	7,166	100,0
21,489	13,79	17,98	8,74	65,67	0,13	12,416	100,0
22,23	17,65	17,07	8,31	71,46	0,13	15,836	100,0
22,971	16,07	15,94	8,6	82,09	0,26	15,316	100,0
23,712	12,23	16,61	10,43	87,21	0,26	12,64	100,0
24,453	9,62	18,02	12,44	87,21	0,13	9,403	100,0
25,194	6,36	19,92	14,51	100,0	0,13	6,37	100,0
25,935	3,13	17,81	13,79	80,08	0,13	3,83	100,0
26,676	2,0	19,28	16,58	96,5	0,13	2,126	100,0
27,416	1,25	17,76	15,75	95,42	0,13	1,386	100,0
28,158	0,91	15,06	14,65	75,5	0,26	0,906	100,0
28,899	0,56	14,42	14,28	86,13	0,4	0,613	100,0
29,64	0,37	14,1	15,98	79,54	0,53	0,456	158,8
30,381	0,44	10,58	13,13	91,25	0,13	0,466	164,7
31,122	0,59	10,84	12,21	69,58	0,13	0,443	164,7
31,863	0,3	8,81	10,81	72,54	0,13	0,406	164,7
32,604	0,33	9,54	11,86	63,39	0,13	0,3	164,7
33,345	0,27	10,66	12,32	71,19	0,13	0,25	164,7
34,086	0,15	10,65	11,9	62,31	0,13	0,176	164,7
34,827	0,11	9,51	11,99	61,23	0,26	0,12	164,7
35,568	0,1	10,79	12,32	55,58	1,21	0,106	205,8
36,309	0,11	8,23	9,76	74,15	0,67	0,116	217,6
37,05	0,14	8,41	8,54	53,56	0,26	0,116	217,6
37,791	0,1	6,15	5,32	48,04	1,07	0,103	217,6
38,532	0,07	5,38	4,35	20,86	0,8	0,086	229,4
39,272	0,09	7,48	6,57	42,93	1,61	0,086	229,4
40,014	0,1	7,47	4,69	35,93	1,21	0,083	229,4
40,755	0,06	5,08	3,82	33,1	0,4	0,073	229,4
41,496	0,06	5,6	2,9	13,32	1,34	0,063	252,9
42,237	0,07	4,97	3,47	31,22	0,67	0,063	258,8
42,978	0,06	6,32	5,19	49,12	0,94	0,073	270,5
43,719	0,09	5,8	3,59	33,78	0,8	0,073	270,5
44,46	0,07	6,13	5,34	37,95	0,4	0,07	270,5
45,201	0,05	8,73	10,88	52,75	1,48	0,063	282,3
45,942	0,07	5,31	3,49	24,62	0,53	0,07	294,1
46,683	0,09	6,17	5,72	66,62	0,94	0,07	294,1
47,424	0,05	4,93	4,73	45,22	0,67	0,073	300,0
48,165	0,08	6,1	8,83	63,79	0,53	0,07	305,8
48,906	0,08	6,35	8,85	65,0	0,13	0,083	311,7
49,647	0,09	6,21	5,34	50,74	0,67	0,069	311,7
50,388	0,04	6,3	8,75	67,96	0,8	0,06	311,7
51,129	0,05	5,68	7,55	56,79	1,07	0,053	329,4
51,87	0,07	6,18	5,92	58,95	0,8	0,083	347,0
52,611	0,13	5,66	4,54	50,87	0,4	0,093	347,0
53,352	0,08	5,48	3,82	20,72	0,67	0,1	347,0
54,093	0,09	6,26	7,15	60,43	0,53	0,093	352,9
54,833	0,11	5,32	3,78	42,39	0,26	0,103	364,7
55,575	0,11	6,02	4,38	34,99	0,26	0,103	364,7
56,316	0,09	5,09	3,64	19,65	0,13	0,093	370,5
57,057	0,08	5,95	5,64	41,85	0,13	0,093	376,4
57,798	0,11	7,3	6,08	47,1	0,13	0,126	394,1
58,539	0,19	7,8	5,28	42,93	0,4	0,136	394,1
59,28	0,11	5,29	3,84	36,6	0,4	0,15	394,1
