# Supplementary material for: Improved Quantification of Cerebral Hemodynamics Using Individualized Time Thresholds for Assessment of Peak Enhancement Parameters Derived from Dynamic Susceptibility Contrast Enhanced Magnetic Resonance Imaging
Source: PLoS One. 2014 Dec 18;9(12):e114999. doi: 10.1371/journal.pone.0114999 (PMC4270773; doi:10.1371/journal.pone.0114999)
Supplement: S1 Data — Contains the TDC data as provided by the perfusion software used in this study. (ZIP) [file pone.0114999.s001.zip › TDC_data/25.txt]

time	count	mean	sdev	max	min	fit	prop
9,633	0,12	2,21	0,69	4,14	0,65	0,083	-195,8
10,374	0,13	3,07	3,26	21,04	0,54	0,14	-195,8
11,115	0,17	2,3	0,86	8,06	0,76	0,133	-191,6
11,856	0,1	2,45	1,14	10,14	0,21	0,166	-187,5
12,597	0,23	2,58	0,9	6,21	0,43	0,15	-183,3
13,338	0,12	2,28	0,69	5,01	0,65	0,153	-179,1
14,079	0,11	2,27	0,86	9,05	0,43	0,123	-175,0
14,82	0,14	2,14	0,71	5,12	0,32	0,126	-162,5
15,561	0,13	3,42	3,89	24,42	0,87	0,166	-162,5
16,302	0,23	2,43	0,78	4,9	0,32	0,183	-162,5
17,043	0,19	2,59	1,04	8,72	0,32	0,17	-162,5
17,784	0,09	2,14	0,91	10,46	0,32	0,13	-162,5
18,525	0,11	2,32	0,91	5,99	0,32	0,103	-150,0
19,266	0,11	2,34	1,54	22,24	0,54	0,13	100,0
20,007	0,17	2,57	1,72	24,75	0,76	0,153	100,0
20,748	0,18	2,56	0,91	7,41	0,43	0,17	100,0
21,489	0,16	3,17	3,73	41,0	0,54	0,176	100,0
22,23	0,19	3,78	5,0	41,11	0,65	0,213	100,0
22,971	0,29	5,82	6,73	41,76	0,54	0,423	100,0
23,712	0,79	10,68	9,99	50,05	0,65	1,03	100,0
24,453	2,01	12,27	10,3	50,05	0,76	2,606	100,0
25,194	5,02	13,31	9,13	55,39	0,54	5,626	100,0
25,935	9,85	13,58	8,72	64,66	0,65	9,503	100,0
26,676	13,64	13,06	8,01	76,99	0,76	13,213	100,0
27,416	16,15	13,29	8,24	86,04	0,76	14,653	100,0
28,158	14,17	13,56	9,29	86,04	0,65	13,303	100,0
28,899	9,59	13,64	10,31	93,89	0,43	9,973	100,0
29,64	6,16	13,95	11,75	75,35	0,21	6,713	100,0
30,381	4,39	15,97	13,93	100,0	0,98	4,93	100,0
31,122	4,24	16,52	15,25	96,29	0,87	3,553	100,0
31,863	2,03	12,56	13,59	96,07	0,65	2,476	100,0
32,604	1,16	10,74	12,83	76,11	0,76	1,393	100,0
33,345	0,99	10,02	12,47	73,06	0,87	0,973	100,0
34,086	0,77	8,76	11,57	77,31	0,76	0,783	100,0
34,827	0,59	9,8	12,99	98,47	0,76	0,653	100,0
35,568	0,6	9,48	13,09	89,96	0,98	0,503	100,0
36,309	0,32	8,81	13,92	73,6	0,87	0,399	100,0
37,05	0,28	9,96	14,27	82,44	0,54	0,316	154,1
37,791	0,35	8,78	11,75	80,47	0,76	0,316	154,1
38,532	0,32	8,99	12,95	72,62	0,87	0,306	154,1
39,272	0,25	7,56	11,73	75,68	0,98	0,253	154,1
40,014	0,19	5,59	6,51	57,47	0,54	0,193	154,1
40,755	0,14	4,51	4,73	35,44	0,98	0,18	154,1
41,496	0,21	4,68	3,48	21,15	0,54	0,16	179,1
42,237	0,13	3,65	2,83	19,52	0,87	0,173	183,3
42,978	0,18	4,91	3,36	18,21	0,98	0,139	187,5
43,719	0,11	4,98	3,41	19,3	1,09	0,15	191,6
44,46	0,16	3,84	2,41	19,19	0,98	0,113	191,6
45,201	0,07	3,57	2,46	16,57	0,76	0,103	191,6
45,942	0,08	3,77	2,26	13,08	1,09	0,073	191,6
46,683	0,07	3,17	1,8	12,43	0,43	0,07	208,3
47,424	0,06	3,48	1,68	9,26	0,65	0,076	216,6
48,165	0,1	3,81	2,09	12,97	0,87	0,083	216,6
48,906	0,09	3,89	2,47	13,41	0,87	0,08	220,8
49,647	0,05	3,27	2,09	19,52	0,87	0,086	233,3
50,388	0,12	4,4	2,82	17,44	0,98	0,103	233,3
51,129	0,14	3,57	1,79	13,84	0,98	0,123	233,3
51,87	0,11	3,65	2,03	21,48	0,76	0,113	233,3
52,611	0,09	3,6	2,21	14,17	1,3	0,08	233,3
53,352	0,04	3,27	1,53	11,45	1,41	0,07	245,8
54,093	0,08	3,77	1,88	12,86	1,09	0,096	258,3
54,833	0,17	4,4	3,38	20,17	0,76	0,12	258,3
55,575	0,11	3,55	1,71	14,83	0,76	0,13	258,3
56,316	0,11	3,29	1,65	14,94	0,65	0,096	258,3
57,057	0,07	3,68	2,41	15,7	0,1	0,08	266,6
57,798	0,06	4,02	2,28	13,19	1,41	0,08	279,1
58,539	0,11	4,43	2,6	12,75	0,87	0,099	279,1
59,28	0,13	5,73	4,37	20,71	0,65	0,12	279,1
