# Supplementary material for: Improved Quantification of Cerebral Hemodynamics Using Individualized Time Thresholds for Assessment of Peak Enhancement Parameters Derived from Dynamic Susceptibility Contrast Enhanced Magnetic Resonance Imaging
Source: PLoS One. 2014 Dec 18;9(12):e114999. doi: 10.1371/journal.pone.0114999 (PMC4270773; doi:10.1371/journal.pone.0114999)
Supplement: S1 Data — Contains the TDC data as provided by the perfusion software used in this study. (ZIP) [file pone.0114999.s001.zip › TDC_data/26.txt]

time	count	mean	sdev	max	min	fit	prop
9,633	0,22	2,0	1,71	9,39	0,14	0,133	-196,0
10,374	0,18	1,9	1,72	14,16	0,14	0,186	-196,0
11,115	0,16	2,45	2,13	13,04	0,14	0,16	-196,0
11,856	0,14	1,99	1,58	9,25	0,14	0,133	-196,0
12,597	0,1	2,28	1,63	10,23	0,14	0,12	-196,0
13,338	0,12	2,42	2,26	15,0	0,14	0,11	-180,0
14,079	0,11	2,88	2,23	10,93	0,14	0,12	-176,0
14,82	0,13	3,05	2,73	16,26	0,14	0,116	-176,0
15,561	0,11	3,09	2,54	11,07	0,14	0,113	-176,0
16,302	0,1	3,82	3,15	19,21	0,14	0,1	-176,0
17,043	0,09	3,92	3,23	17,81	0,14	0,09	-176,0
17,784	0,08	2,82	2,05	8,83	0,14	0,076	-156,0
18,525	0,06	3,47	2,58	15,28	0,14	0,086	-140,0
19,266	0,12	4,17	2,85	15,14	0,14	0,163	-140,0
20,007	0,31	3,81	3,73	40,95	0,14	0,223	-140,0
20,748	0,24	5,76	5,0	33,66	0,14	0,233	-140,0
21,489	0,15	5,68	5,68	40,25	0,14	0,15	-140,0
22,23	0,06	7,59	8,28	68,44	0,28	0,103	-132,0
22,971	0,1	10,17	10,63	61,85	0,14	0,113	100,0
23,712	0,18	11,0	13,16	79,38	0,14	0,31	100,0
24,453	0,65	15,91	14,21	72,08	0,42	1,183	100,0
25,194	2,72	18,24	13,2	79,38	0,14	3,02	100,0
25,935	5,69	19,05	11,72	93,54	0,14	6,056	100,0
26,676	9,76	17,48	10,41	85,69	0,14	10,013	100,0
27,416	14,59	15,97	9,22	78,26	0,14	12,996	100,0
28,158	14,64	14,9	8,89	84,85	0,14	13,966	100,0
28,899	12,67	15,36	9,71	88,21	0,14	13,236	100,0
29,64	12,4	18,12	12,09	88,77	0,14	10,863	100,0
30,381	7,52	16,92	12,86	86,39	0,14	7,98	100,0
31,122	4,02	16,39	14,22	100,0	0,14	4,646	100,0
31,863	2,4	15,73	14,43	82,32	0,14	2,676	100,0
32,604	1,61	14,15	12,67	92,42	0,14	1,839	100,0
33,345	1,51	14,78	11,02	73,63	0,28	1,333	100,0
34,086	0,88	12,75	10,87	80,36	0,14	0,96	100,0
34,827	0,49	13,07	11,84	74,89	0,14	0,62	100,0
35,568	0,49	11,14	10,97	72,23	0,14	0,466	140,0
36,309	0,42	12,03	11,12	68,16	0,14	0,47	144,0
37,05	0,5	15,64	12,03	72,51	0,28	0,463	144,0
37,791	0,47	14,37	10,8	92,0	0,84	0,389	144,0
38,532	0,2	13,82	13,75	91,86	0,42	0,263	144,0
39,272	0,12	11,63	11,01	73,21	0,14	0,22	160,0
40,014	0,34	10,95	8,42	55,82	0,14	0,246	172,0
40,755	0,28	10,5	10,87	92,28	0,28	0,276	172,0
41,496	0,21	10,22	7,06	37,16	0,14	0,279	172,0
42,237	0,35	13,01	7,26	53,15	0,14	0,216	172,0
42,978	0,09	8,6	5,6	42,77	0,42	0,159	172,0
43,719	0,04	5,45	3,13	17,25	0,28	0,08	184,0
44,46	0,11	9,41	6,44	26,64	0,14	0,123	192,0
45,201	0,22	11,48	5,88	26,92	0,98	0,136	192,0
45,942	0,08	8,3	5,08	25,52	0,7	0,12	192,0
46,683	0,06	6,87	4,0	20,47	0,14	0,066	200,0
47,424	0,06	7,0	5,22	25,8	0,14	0,076	212,0
48,165	0,11	10,92	5,73	25,8	0,28	0,113	212,0
48,906	0,17	12,02	6,05	30,01	1,26	0,116	212,0
49,647	0,07	7,85	4,89	29,87	0,7	0,09	212,0
50,388	0,03	6,82	4,12	19,35	1,82	0,046	220,0
51,129	0,04	6,58	4,46	29,87	0,42	0,046	224,0
51,87	0,07	9,56	7,55	46,42	1,4	0,06	232,0
52,611	0,07	7,78	5,14	32,95	0,56	0,066	232,0
53,352	0,06	6,34	4,63	32,25	0,14	0,063	236,0
54,093	0,06	7,42	6,91	42,77	0,84	0,073	244,0
54,833	0,1	9,62	6,53	39,83	0,14	0,083	244,0
55,575	0,09	8,54	6,5	28,47	0,14	0,08	244,0
56,316	0,05	7,21	4,64	37,72	0,42	0,063	244,0
57,057	0,05	7,56	7,03	44,88	0,14	0,06	256,0
57,798	0,08	6,96	5,58	30,15	0,14	0,103	268,0
58,539	0,18	9,3	6,19	38,14	0,14	0,12	268,0
59,28	0,1	8,17	5,46	27,62	0,14	0,14	268,0
