# Supplementary material for: Improved Quantification of Cerebral Hemodynamics Using Individualized Time Thresholds for Assessment of Peak Enhancement Parameters Derived from Dynamic Susceptibility Contrast Enhanced Magnetic Resonance Imaging
Source: PLoS One. 2014 Dec 18;9(12):e114999. doi: 10.1371/journal.pone.0114999 (PMC4270773; doi:10.1371/journal.pone.0114999)
Supplement: S1 Data — Contains the TDC data as provided by the perfusion software used in this study. (ZIP) [file pone.0114999.s001.zip › TDC_data/27.txt]

time	count	mean	sdev	max	min	fit	prop
9,633	0,21	2,83	1,14	6,58	0,53	0,126	-193,3
10,374	0,17	2,82	1,38	9,81	0,13	0,199	-193,3
11,115	0,22	3,93	4,03	25,67	0,26	0,213	-193,3
11,856	0,25	3,05	1,52	13,97	0,53	0,206	-193,3
12,597	0,15	2,84	1,46	18,54	0,26	0,193	-193,3
13,338	0,18	2,84	1,46	13,44	0,67	0,16	-183,3
14,079	0,15	2,68	1,1	8,19	0,4	0,173	-173,3
14,82	0,19	2,83	1,08	7,25	0,13	0,176	-173,3
15,561	0,19	5,08	5,66	32,39	0,67	0,199	-173,3
16,302	0,22	2,82	1,26	9,0	0,4	0,183	-173,3
17,043	0,14	2,9	1,51	19,22	0,8	0,17	-173,3
17,784	0,15	2,87	1,48	14,38	0,26	0,15	-163,3
18,525	0,16	2,86	1,63	17,06	0,26	0,166	-160,0
19,266	0,19	3,25	1,67	11,02	0,8	0,163	-156,6
20,007	0,14	2,84	1,21	8,46	0,67	0,166	-153,3
20,748	0,17	3,11	1,59	12,76	0,13	0,156	-150,0
21,489	0,16	3,08	1,8	15,72	0,13	0,163	-146,6
22,23	0,16	3,91	3,36	21,63	0,8	0,16	-143,3
22,971	0,16	3,82	4,02	31,98	0,13	0,163	100,0
23,712	0,17	3,84	2,19	13,7	0,4	0,173	100,0
24,453	0,19	5,28	6,4	49,19	0,8	0,233	100,0
25,194	0,34	8,73	8,74	47,98	0,13	0,293	100,0
25,935	0,35	6,15	6,72	57,93	0,94	0,533	100,0
26,676	0,91	7,15	5,99	65,18	0,4	0,826	100,0
27,416	1,22	9,13	8,26	64,38	0,94	1,586	100,0
28,158	2,63	11,46	9,55	78,62	0,4	2,91	100,0
28,899	4,88	12,76	9,73	78,76	0,13	4,886	100,0
29,64	7,15	12,3	8,54	83,06	0,53	7,183	100,0
30,381	9,52	12,15	7,76	100,0	0,53	9,086	100,0
31,122	10,59	11,99	7,59	93,01	0,53	10,306	100,0
31,863	10,81	11,85	7,71	76,34	0,4	10,703	100,0
32,604	10,71	13,0	9,2	75,8	0,67	10,25	100,0
33,345	9,23	13,8	10,17	87,09	0,8	8,906	100,0
34,086	6,78	12,17	9,33	90,18	0,53	6,963	100,0
34,827	4,88	12,34	10,52	79,7	0,53	5,143	100,0
35,568	3,77	12,65	11,5	86,02	0,13	3,73	100,0
36,309	2,54	12,81	11,74	88,03	0,67	2,686	100,0
37,05	1,75	11,03	10,76	77,01	0,94	1,736	100,0
37,791	0,92	8,02	7,32	73,92	0,8	1,113	100,0
38,532	0,67	7,22	7,31	76,2	0,8	0,726	100,0
39,272	0,59	9,69	13,01	79,56	0,53	0,559	100,0
40,014	0,42	7,3	10,35	80,24	0,94	0,483	100,0
40,755	0,44	7,72	10,79	99,59	0,67	0,383	100,0
41,496	0,29	8,06	11,54	77,68	0,13	0,343	100,0
42,237	0,3	7,81	11,1	89,24	0,94	0,29	146,6
42,978	0,28	8,44	11,83	72,98	0,8	0,32	153,3
43,719	0,38	7,35	9,38	85,61	0,26	0,333	153,3
44,46	0,34	13,88	13,3	83,33	0,53	0,31	153,3
45,201	0,21	8,35	13,2	78,22	0,67	0,243	153,3
45,942	0,18	9,56	12,19	51,47	1,07	0,199	163,3
46,683	0,21	4,94	4,27	46,77	1,07	0,213	166,6
47,424	0,25	4,95	2,87	25,0	0,94	0,193	166,6
48,165	0,12	4,55	3,95	40,32	0,26	0,163	166,6
48,906	0,12	4,32	2,48	20,83	1,07	0,133	176,6
49,647	0,16	4,92	3,7	27,28	0,4	0,146	183,3
50,388	0,16	3,86	1,79	16,93	0,67	0,19	183,3
51,129	0,25	4,99	3,13	26,34	0,94	0,176	183,3
51,87	0,12	3,58	1,41	8,06	0,53	0,17	183,3
52,611	0,14	5,11	3,87	30,37	0,53	0,12	193,3
53,352	0,1	4,41	1,95	11,02	0,8	0,123	203,3
54,093	0,13	4,18	2,31	19,22	1,34	0,14	203,3
54,833	0,19	4,47	2,29	17,33	0,8	0,143	203,3
55,575	0,11	4,32	2,36	22,04	0,4	0,139	203,3
56,316	0,12	4,16	2,21	27,15	1,07	0,123	210,0
57,057	0,14	4,31	2,07	17,2	0,8	0,163	216,6
57,798	0,23	5,13	2,91	21,37	1,2	0,186	216,6
58,539	0,19	5,43	3,25	22,58	0,8	0,183	216,6
59,28	0,13	4,26	3,37	31,04	0,94	0,16	216,6
