# Supplementary material for: Improved Quantification of Cerebral Hemodynamics Using Individualized Time Thresholds for Assessment of Peak Enhancement Parameters Derived from Dynamic Susceptibility Contrast Enhanced Magnetic Resonance Imaging
Source: PLoS One. 2014 Dec 18;9(12):e114999. doi: 10.1371/journal.pone.0114999 (PMC4270773; doi:10.1371/journal.pone.0114999)
Supplement: S1 Data — Contains the TDC data as provided by the perfusion software used in this study. (ZIP) [file pone.0114999.s001.zip › TDC_data/28.txt]

time	count	mean	sdev	max	min	fit	prop
9,633	0,64	4,29	4,33	24,54	0,12	0,376	-196,8
10,374	0,49	3,96	3,7	22,47	0,12	0,509	-196,8
11,115	0,4	3,04	2,94	18,71	0,12	0,426	-193,7
11,856	0,39	2,84	2,4	15,67	0,12	0,733	-187,5
12,597	1,41	6,34	7,22	52,73	0,12	0,739	-187,5
13,338	0,42	3,14	1,8	12,27	0,12	0,73	-187,5
14,079	0,36	2,81	1,82	15,67	0,12	0,343	-187,5
14,82	0,25	2,87	2,07	20,41	0,12	0,29	-187,5
15,561	0,26	4,13	3,36	21,62	0,12	0,27	-175,0
16,302	0,3	3,65	2,53	21,99	0,24	0,3	-171,8
17,043	0,34	3,15	1,36	7,65	0,12	0,29	-171,8
17,784	0,23	3,02	1,76	16,4	0,12	0,26	-171,8
18,525	0,21	2,8	1,59	21,26	0,12	0,229	-162,5
19,266	0,25	3,25	2,19	19,68	0,12	0,243	-156,2
20,007	0,27	3,11	1,84	18,83	0,12	0,256	-156,2
20,748	0,25	2,76	1,48	13,97	0,12	0,243	-156,2
21,489	0,21	2,84	1,93	18,1	0,24	0,213	-156,2
22,23	0,18	3,02	1,71	14,7	0,12	0,199	-146,8
22,971	0,21	3,17	1,79	17,01	0,24	0,213	-140,6
23,712	0,25	3,37	2,36	20,53	0,24	0,223	-140,6
24,453	0,21	3,18	1,96	16,52	0,36	0,216	-140,6
25,194	0,19	2,82	2,18	18,22	0,12	0,206	-134,3
25,935	0,22	3,26	2,72	33,41	0,12	0,22	100,0
26,676	0,25	3,95	4,29	53,21	0,12	0,3	100,0
27,416	0,43	4,16	4,36	70,23	0,12	0,419	100,0
28,158	0,58	5,75	6,33	78,61	0,24	0,76	100,0
28,899	1,27	7,55	6,79	66,22	0,12	1,61	100,0
29,64	2,98	10,21	8,37	77,03	0,12	3,269	100,0
30,381	5,56	10,3	7,45	73,14	0,12	5,8	100,0
31,122	8,86	9,86	6,53	71,32	0,12	7,983	100,0
31,863	9,53	10,02	6,52	91,25	0,12	9,833	100,0
32,604	11,11	9,57	6,57	76,91	0,12	10,533	100,0
33,345	10,96	9,89	6,78	94,41	0,12	10,793	100,0
34,086	10,31	10,68	8,64	80,55	0,12	9,493	100,0
34,827	7,21	10,4	9,28	79,7	0,12	7,616	100,0
35,568	5,33	10,44	10,32	91,37	0,12	5,496	100,0
36,309	3,95	11,27	12,19	86,14	0,12	4,033	100,0
37,05	2,82	10,61	11,87	98,42	0,12	2,936	100,0
37,791	2,04	9,74	10,8	86,02	0,12	2,063	100,0
38,532	1,33	7,48	8,68	98,54	0,12	1,463	100,0
39,272	1,02	7,68	10,99	100,0	0,12	1,046	100,0
40,014	0,79	7,38	10,58	86,14	0,12	0,806	100,0
40,755	0,61	6,68	9,96	83,83	0,12	0,626	100,0
41,496	0,48	6,46	9,86	81,89	0,12	0,496	100,0
42,237	0,4	5,69	6,64	61,23	0,12	0,44	100,0
42,978	0,44	6,57	8,14	85,78	0,24	0,413	100,0
43,719	0,4	6,77	7,7	74,24	0,12	0,366	100,0
44,46	0,26	5,17	5,58	57,47	0,12	0,29	100,0
45,201	0,21	5,64	6,5	62,69	0,12	0,229	100,0
45,942	0,22	4,65	5,08	66,82	0,12	0,193	100,0
46,683	0,15	4,64	5,53	53,46	0,24	0,186	100,0
47,424	0,19	4,28	3,35	36,81	0,12	0,163	159,3
48,165	0,15	5,33	4,83	53,46	0,36	0,166	162,5
48,906	0,16	4,43	4,63	54,31	0,36	0,143	162,5
49,647	0,12	4,07	3,3	34,75	0,12	0,136	162,5
50,388	0,13	3,95	3,44	32,56	0,12	0,11	171,8
51,129	0,08	3,9	2,61	18,46	0,12	0,116	178,1
51,87	0,14	4,18	3,42	29,16	0,24	0,116	178,1
52,611	0,13	3,81	2,29	15,06	0,24	0,133	181,2
53,352	0,13	3,74	2,61	18,1	0,12	0,126	184,3
54,093	0,12	4,0	3,08	21,14	0,24	0,143	190,6
54,833	0,18	4,87	3,27	25,88	0,36	0,146	190,6
55,575	0,14	4,52	4,42	46,05	0,12	0,143	190,6
56,316	0,11	4,34	3,46	21,99	0,12	0,11	190,6
57,057	0,08	3,37	3,49	42,04	0,12	0,103	200,0
57,798	0,12	3,74	4,08	51,03	0,12	0,113	209,3
58,539	0,14	5,42	6,4	49,45	0,36	0,12	209,3
59,28	0,1	3,33	1,78	11,66	0,12	0,12	209,3
