# Supplementary material for: Improved Quantification of Cerebral Hemodynamics Using Individualized Time Thresholds for Assessment of Peak Enhancement Parameters Derived from Dynamic Susceptibility Contrast Enhanced Magnetic Resonance Imaging
Source: PLoS One. 2014 Dec 18;9(12):e114999. doi: 10.1371/journal.pone.0114999 (PMC4270773; doi:10.1371/journal.pone.0114999)
Supplement: S1 Data — Contains the TDC data as provided by the perfusion software used in this study. (ZIP) [file pone.0114999.s001.zip › TDC_data/29.txt]

time	count	mean	sdev	max	min	fit	prop
9,633	0,21	3,58	2,89	19,14	0,15	0,176	-190,9
10,374	0,32	5,76	6,63	34,34	0,15	0,27	-190,9
11,115	0,28	4,34	3,79	22,34	0,3	0,303	-190,9
11,856	0,31	5,88	6,26	36,01	0,45	0,29	-190,9
12,597	0,28	8,04	10,02	45,89	0,45	0,266	-190,9
13,338	0,21	3,0	1,79	20,82	0,3	0,229	-190,9
14,079	0,2	3,84	4,39	32,21	0,6	0,216	-172,7
14,82	0,24	3,99	2,5	15,8	0,91	0,216	-168,1
15,561	0,21	4,16	3,07	19,14	0,45	0,253	-163,6
16,302	0,31	4,76	3,34	23,7	0,6	0,236	-163,6
17,043	0,19	3,74	2,49	17,47	0,6	0,213	-163,6
17,784	0,14	3,63	2,22	20,36	0,15	0,173	-163,6
18,525	0,19	4,2	2,42	22,64	0,91	0,163	-145,4
19,266	0,16	4,83	4,28	47,26	0,6	0,196	100,0
20,007	0,24	5,33	4,67	35,71	0,45	0,236	100,0
20,748	0,31	6,45	5,68	44,52	0,75	0,356	100,0
21,489	0,52	7,07	6,3	54,55	0,91	0,616	100,0
22,23	1,02	9,57	8,22	54,71	1,06	1,533	100,0
22,971	3,06	14,71	11,26	63,52	0,3	3,816	100,0
23,712	7,37	16,14	10,65	78,41	0,91	6,989	100,0
24,453	10,54	16,12	9,69	99,84	0,6	10,723	100,0
25,194	14,26	15,56	9,18	86,01	0,45	13,446	100,0
25,935	15,54	15,24	9,29	85,56	0,45	14,829	100,0
26,676	14,69	14,81	9,45	92,55	0,45	13,586	100,0
27,416	10,53	15,33	11,33	89,66	0,91	10,693	100,0
28,158	6,86	16,95	13,61	93,61	1,06	6,94	100,0
28,899	3,43	15,48	13,54	84,34	0,6	4,066	100,0
29,64	1,91	13,93	13,27	87,08	0,75	2,23	100,0
30,381	1,35	13,21	13,37	84,8	0,75	1,346	100,0
31,122	0,78	10,6	12,33	88,29	0,15	0,856	100,0
31,863	0,44	9,04	11,73	74,01	0,3	0,549	100,0
32,604	0,43	10,86	15,36	96,8	1,06	0,373	100,0
33,345	0,25	9,4	14,05	83,73	0,75	0,313	100,0
34,086	0,26	9,91	15,36	100,0	1,06	0,243	100,0
34,827	0,22	9,09	11,03	81,15	0,91	0,236	100,0
35,568	0,23	7,47	9,07	73,86	1,06	0,193	100,0
36,309	0,13	6,15	4,77	36,32	1,06	0,153	100,0
37,05	0,1	5,49	3,98	37,99	1,06	0,126	100,0
37,791	0,15	4,88	2,72	24,62	0,6	0,113	100,0
38,532	0,09	4,34	2,27	12,15	1,06	0,103	100,0
39,272	0,07	5,11	2,98	19,3	0,6	0,09	181,8
40,014	0,11	5,17	3,44	32,97	1,06	0,09	181,8
40,755	0,09	5,0	3,35	34,65	1,06	0,086	181,8
41,496	0,06	4,91	2,69	18,08	0,91	0,069	195,4
42,237	0,06	5,3	2,91	15,65	1,21	0,069	195,4
42,978	0,09	4,99	2,17	12,46	1,36	0,063	204,5
43,719	0,04	3,49	1,54	7,29	0,91	0,066	209,0
44,46	0,07	5,48	3,68	19,75	0,91	0,06	213,6
45,201	0,07	4,75	2,9	23,7	1,06	0,06	213,6
45,942	0,04	4,54	3,27	23,1	1,06	0,05	222,7
46,683	0,04	4,3	2,43	14,89	1,36	0,06	231,8
47,424	0,1	4,57	2,24	13,52	1,06	0,06	231,8
48,165	0,04	4,5	2,07	10,03	1,06	0,066	236,3
48,906	0,06	4,24	2,65	15,5	1,06	0,063	240,9
49,647	0,09	4,43	2,32	13,82	1,51	0,069	245,4
50,388	0,06	4,29	2,29	17,17	0,91	0,06	245,4
51,129	0,03	4,62	2,3	17,17	0,91	0,049	254,5
51,87	0,06	5,37	3,43	23,25	1,36	0,053	263,6
52,611	0,07	4,83	3,19	27,05	1,21	0,053	263,6
53,352	0,03	4,57	2,13	13,22	1,67	0,05	268,1
54,093	0,05	4,85	2,61	16,86	1,21	0,056	281,8
54,833	0,09	5,99	5,6	28,57	0,91	0,06	281,8
55,575	0,04	5,42	3,58	21,73	0,91	0,06	281,8
56,316	0,05	5,56	4,0	18,69	0,91	0,053	286,3
57,057	0,07	5,11	3,36	28,57	0,6	0,056	290,9
57,798	0,05	4,74	2,84	20,36	0,6	0,053	290,9
58,539	0,04	4,73	3,47	21,27	1,21	0,043	290,9
59,28	0,04	5,4	3,65	18,38	1,36	0,04	290,9
