# Supplementary material for: Improved Quantification of Cerebral Hemodynamics Using Individualized Time Thresholds for Assessment of Peak Enhancement Parameters Derived from Dynamic Susceptibility Contrast Enhanced Magnetic Resonance Imaging
Source: PLoS One. 2014 Dec 18;9(12):e114999. doi: 10.1371/journal.pone.0114999 (PMC4270773; doi:10.1371/journal.pone.0114999)
Supplement: S1 Data — Contains the TDC data as provided by the perfusion software used in this study. (ZIP) [file pone.0114999.s001.zip › TDC_data/3.txt]

time	count	mean	sdev	max	min	fit	prop
9,633	0,39	1,43	1,17	11,69	0,12	0,19	-195,4
10,374	0,18	1,96	1,58	9,6	0,12	0,226	-195,4
11,115	0,11	1,94	1,79	12,93	0,12	0,143	-195,4
11,856	0,14	2,79	3,19	19,58	0,12	0,113	-195,4
12,597	0,09	2,08	1,48	9,6	0,12	0,093	-195,4
13,338	0,05	4,0	4,5	18,84	0,12	0,063	-195,4
14,079	0,05	2,37	2,07	18,34	0,12	0,053	-172,7
14,82	0,06	2,77	2,73	17,98	0,24	0,056	-168,1
15,561	0,06	2,47	2,36	14,28	0,12	0,049	-168,1
16,302	0,03	3,51	2,76	18,84	0,49	0,043	-159,0
17,043	0,04	4,0	3,21	15,51	0,36	0,043	-154,5
17,784	0,06	3,31	3,15	16,0	0,12	0,053	100,0
18,525	0,06	3,86	4,36	21,79	0,12	0,063	100,0
19,266	0,07	7,6	9,07	51,84	0,36	0,07	100,0
20,007	0,08	9,41	11,05	38,79	0,24	0,12	100,0
20,748	0,21	11,42	8,3	38,05	0,36	0,139	100,0
21,489	0,13	7,85	9,03	45,56	0,12	0,216	100,0
22,23	0,31	12,45	11,47	59,6	0,12	0,65	100,0
22,971	1,51	18,42	11,12	58,49	0,12	1,763	100,0
23,712	3,47	20,06	11,1	63,54	0,12	3,426	100,0
24,453	5,3	18,04	9,67	64,77	0,12	6,923	100,0
25,194	12,0	17,28	9,01	80,04	0,12	11,93	100,0
25,935	18,49	16,25	8,97	87,56	0,12	16,166	100,0
26,676	18,01	16,37	9,03	80,04	0,12	15,77	100,0
27,416	10,81	15,98	9,39	71,92	0,12	12,503	100,0
28,158	8,69	17,01	10,33	89,9	0,12	8,119	100,0
28,899	4,86	17,93	13,0	91,25	0,12	5,533	100,0
29,64	3,05	20,2	15,2	100,0	0,12	3,386	100,0
30,381	2,25	18,9	15,73	98,15	0,12	2,236	100,0
31,122	1,41	17,14	15,7	89,28	0,12	1,483	100,0
31,863	0,79	16,24	17,95	93,84	0,12	0,926	100,0
32,604	0,58	11,13	13,03	89,9	0,12	0,65	100,0
33,345	0,58	11,28	11,44	78,94	0,36	0,546	100,0
34,086	0,48	11,25	11,93	83,99	0,24	0,486	100,0
34,827	0,4	11,46	12,4	76,23	0,12	0,393	100,0
35,568	0,3	12,38	14,57	69,82	0,12	0,313	100,0
36,309	0,24	13,12	16,44	75,86	0,12	0,256	100,0
37,05	0,23	19,56	23,14	85,83	0,24	0,223	100,0
37,791	0,2	13,82	15,66	88,3	0,24	0,203	100,0
38,532	0,18	17,77	21,16	80,91	0,36	0,166	100,0
39,272	0,12	11,83	14,33	73,27	0,36	0,133	100,0
40,014	0,1	12,25	13,38	63,79	0,24	0,11	100,0
40,755	0,11	9,36	9,11	68,34	0,24	0,1	190,9
41,496	0,09	7,57	5,3	27,09	0,73	0,12	195,4
42,237	0,16	11,11	7,9	41,25	0,12	0,106	200,0
42,978	0,07	5,75	4,41	22,29	0,12	0,24	213,6
43,719	0,49	8,96	6,35	31,03	0,24	0,343	213,6
44,46	0,47	9,49	5,79	33,0	0,12	0,383	213,6
45,201	0,19	10,17	7,08	35,83	0,36	0,263	213,6
45,942	0,13	8,12	5,41	40,14	0,98	0,14	213,6
46,683	0,1	8,02	4,49	25,0	0,24	0,1	213,6
47,424	0,07	5,75	4,71	29,8	0,36	0,09	231,8
48,165	0,1	7,14	4,52	20,32	0,24	0,09	236,3
48,906	0,1	9,45	5,57	36,69	1,35	0,11	240,9
49,647	0,13	8,79	5,12	40,02	0,24	0,1	240,9
50,388	0,07	7,31	8,13	66,25	0,12	0,09	240,9
51,129	0,07	7,58	9,36	70,44	0,86	0,08	254,5
51,87	0,1	8,69	8,89	68,59	0,24	0,093	263,6
52,611	0,11	8,74	7,06	41,99	0,61	0,133	263,6
53,352	0,19	11,2	6,84	51,97	0,12	0,126	263,6
54,093	0,08	8,65	11,62	78,2	0,24	0,116	263,6
54,833	0,08	6,27	6,23	50,61	0,24	0,083	277,2
55,575	0,09	8,4	4,75	21,92	0,86	0,109	286,3
56,316	0,16	8,88	5,76	48,02	0,73	0,123	286,3
57,057	0,12	9,53	5,53	25,24	0,73	0,11	286,3
57,798	0,05	5,9	7,19	62,8	0,24	0,073	304,5
58,539	0,05	5,96	3,2	13,42	0,24	0,066	304,5
59,28	0,1	9,29	6,31	49,26	0,61	0,075	304,5
