# Supplementary material for: Improved Quantification of Cerebral Hemodynamics Using Individualized Time Thresholds for Assessment of Peak Enhancement Parameters Derived from Dynamic Susceptibility Contrast Enhanced Magnetic Resonance Imaging
Source: PLoS One. 2014 Dec 18;9(12):e114999. doi: 10.1371/journal.pone.0114999 (PMC4270773; doi:10.1371/journal.pone.0114999)
Supplement: S1 Data — Contains the TDC data as provided by the perfusion software used in this study. (ZIP) [file pone.0114999.s001.zip › TDC_data/30.txt]

time	count	mean	sdev	max	min	fit	prop
9,633	0,05	2,11	0,97	4,61	0,4	0,03	-183,3
10,374	0,04	2,5	1,41	8,15	0,4	0,06	-183,3
11,115	0,09	3,09	1,29	6,92	0,54	0,103	-183,3
11,856	0,18	3,61	1,41	8,69	0,67	0,183	-183,3
12,597	0,28	3,89	1,6	10,32	0,27	0,176	-183,3
13,338	0,07	2,55	1,04	9,64	0,67	0,13	-183,3
14,079	0,04	3,0	1,23	6,25	0,95	0,05	-183,3
14,82	0,04	2,67	1,3	6,25	0,4	0,043	-183,3
15,561	0,05	3,34	2,08	10,19	0,54	0,04	-155,5
16,302	0,03	3,26	2,32	19,02	0,95	0,04	-150,0
17,043	0,04	6,19	7,85	31,11	1,08	0,04	-144,4
17,784	0,05	6,35	7,9	38,17	0,95	0,073	100,0
18,525	0,13	11,79	12,25	53,12	0,13	0,176	100,0
19,266	0,35	12,61	11,39	54,21	0,13	0,546	100,0
20,007	1,16	17,57	12,22	58,96	0,95	1,96	100,0
20,748	4,37	18,7	11,09	67,39	0,54	4,58	100,0
21,489	8,21	16,74	9,08	63,99	0,67	8,633	100,0
22,23	13,32	15,28	7,82	86,0	0,54	12,703	100,0
22,971	16,58	14,75	7,63	83,55	0,54	14,803	100,0
23,712	14,51	14,51	7,88	73,91	0,67	14,213	100,0
24,453	11,55	15,25	9,59	83,83	0,95	11,303	100,0
25,194	7,85	16,74	11,61	91,16	1,08	8,083	100,0
25,935	4,85	18,44	14,16	89,26	1,22	5,243	100,0
26,676	3,03	20,07	16,5	100,0	0,54	3,356	100,0
27,416	2,19	20,72	17,41	92,11	0,54	2,14	100,0
28,158	1,2	16,49	15,12	74,18	0,67	1,383	100,0
28,899	0,76	14,56	14,9	77,58	0,54	0,856	100,0
29,64	0,61	13,43	14,08	87,5	0,95	0,62	100,0
30,381	0,49	12,69	14,93	91,84	1,08	0,506	100,0
31,122	0,42	10,87	12,73	82,2	0,27	0,419	100,0
31,863	0,35	12,1	14,02	69,29	0,67	0,37	100,0
32,604	0,34	12,5	14,73	66,44	0,95	0,353	172,2
33,345	0,37	12,35	16,66	71,33	1,22	0,379	177,7
34,086	0,43	8,74	11,26	74,32	0,67	0,346	177,7
34,827	0,24	9,61	13,15	77,71	1,22	0,286	177,7
35,568	0,19	10,19	12,53	85,59	0,95	0,186	177,7
36,309	0,13	8,84	10,42	61,54	0,95	0,16	177,7
37,05	0,16	8,6	9,06	55,02	1,08	0,13	177,7
37,791	0,1	6,0	6,43	55,43	1,08	0,11	177,7
38,532	0,07	5,13	4,18	27,58	1,63	0,086	177,7
39,272	0,09	5,44	4,67	40,08	0,54	0,083	222,2
40,014	0,09	4,78	2,84	16,44	0,81	0,093	233,3
40,755	0,1	4,61	3,18	33,83	0,54	0,093	233,3
41,496	0,09	4,82	3,54	36,95	1,08	0,166	250,0
42,237	0,31	7,37	4,86	25,95	1,22	0,229	250,0
42,978	0,29	5,4	2,87	18,61	0,95	0,253	250,0
43,719	0,16	5,32	2,44	21,19	0,27	0,183	250,0
44,46	0,1	4,37	2,35	24,59	1,22	0,15	261,1
45,201	0,19	4,59	3,89	43,88	1,35	0,176	272,2
45,942	0,24	4,45	2,88	41,3	0,4	0,19	272,2
46,683	0,14	4,03	3,63	43,34	0,4	0,173	272,2
47,424	0,14	4,03	1,46	10,46	0,54	0,15	283,3
48,165	0,17	5,45	3,46	33,15	0,67	0,15	283,3
48,906	0,14	4,44	1,77	11,14	1,08	0,14	294,4
49,647	0,11	4,58	3,39	31,38	1,35	0,14	294,4
50,388	0,17	4,49	2,67	35,86	0,67	0,133	305,5
51,129	0,12	4,56	3,31	33,15	0,95	0,153	311,1
51,87	0,17	4,3	1,68	9,91	1,08	0,14	316,6
52,611	0,13	4,44	2,2	25,81	1,49	0,146	338,8
53,352	0,14	4,33	3,29	42,66	0,81	0,17	338,8
54,093	0,24	4,37	1,74	12,22	0,81	0,18	338,8
54,833	0,16	3,99	1,64	9,64	0,81	0,183	338,8
55,575	0,15	4,68	2,36	13,99	0,81	0,17	344,4
56,316	0,2	4,89	2,18	12,77	0,95	0,18	372,2
57,057	0,19	4,42	1,82	9,37	0,81	0,199	372,2
57,798	0,21	4,93	2,61	22,41	0,4	0,226	372,2
58,539	0,28	4,93	2,01	13,99	0,67	0,24	372,2
59,28	0,23	5,04	2,03	11,14	0,4	0,255	372,2
