# Supplementary material for: Improved Quantification of Cerebral Hemodynamics Using Individualized Time Thresholds for Assessment of Peak Enhancement Parameters Derived from Dynamic Susceptibility Contrast Enhanced Magnetic Resonance Imaging
Source: PLoS One. 2014 Dec 18;9(12):e114999. doi: 10.1371/journal.pone.0114999 (PMC4270773; doi:10.1371/journal.pone.0114999)
Supplement: S1 Data — Contains the TDC data as provided by the perfusion software used in this study. (ZIP) [file pone.0114999.s001.zip › TDC_data/31.txt]

time	count	mean	sdev	max	min	fit	prop
9,633	0,16	3,66	2,91	28,44	0,64	0,106	-193,3
10,374	0,16	3,06	1,21	10,77	0,64	0,166	-193,3
11,115	0,18	3,06	1,02	6,88	0,9	0,186	-193,3
11,856	0,22	3,38	1,53	18,05	0,9	0,18	-193,3
12,597	0,14	3,47	1,56	11,81	0,64	0,17	-193,3
13,338	0,15	4,52	6,33	64,15	0,77	0,166	-183,3
14,079	0,21	3,38	1,38	16,36	0,64	0,176	-180,0
14,82	0,17	3,38	2,47	41,29	0,64	0,173	-180,0
15,561	0,14	4,08	4,81	37,01	0,64	0,156	-173,3
16,302	0,16	3,48	2,05	31,29	1,16	0,156	-170,0
17,043	0,17	3,64	2,2	26,88	0,77	0,156	-166,6
17,784	0,14	3,85	2,05	16,23	0,9	0,163	-156,6
18,525	0,18	3,31	1,53	20,12	1,03	0,166	-156,6
19,266	0,18	3,43	1,45	16,1	0,51	0,186	-156,6
20,007	0,2	3,66	2,21	16,49	0,77	0,18	-156,6
20,748	0,16	3,4	1,58	15,71	0,77	0,163	-150,0
21,489	0,13	3,53	2,25	17,53	1,03	0,163	-150,0
22,23	0,2	3,48	1,53	11,55	0,64	0,16	-143,3
22,971	0,15	3,52	1,67	9,87	1,16	0,17	-140,0
23,712	0,16	4,15	4,38	44,41	0,9	0,16	-136,6
24,453	0,17	3,75	2,01	16,88	1,16	0,18	100,0
25,194	0,21	5,33	7,04	52,98	0,77	0,206	100,0
25,935	0,24	6,22	7,7	74,41	0,64	0,306	100,0
26,676	0,47	13,19	14,81	81,03	0,64	0,48	100,0
27,416	0,73	12,65	15,16	81,03	1,16	1,006	100,0
28,158	1,82	16,19	15,09	87,01	0,64	1,95	100,0
28,899	3,3	14,86	12,45	79,61	1,16	4,236	100,0
29,64	7,59	14,23	10,28	83,5	0,77	7,096	100,0
30,381	10,4	12,93	8,62	83,76	0,77	9,643	100,0
31,122	10,94	12,49	8,07	100,0	0,51	10,856	100,0
31,863	11,23	12,14	7,73	82,33	0,77	11,11	100,0
32,604	11,16	12,61	8,4	84,8	1,16	10,719	100,0
33,345	9,77	13,64	10,23	91,68	1,29	8,873	100,0
34,086	5,69	12,42	10,02	96,23	0,9	6,743	100,0
34,827	4,77	12,66	11,51	84,15	0,9	4,73	100,0
35,568	3,73	15,06	13,36	87,01	0,9	3,696	100,0
36,309	2,59	13,58	12,96	81,03	0,25	2,606	100,0
37,05	1,5	11,34	11,46	78,7	0,9	1,729	100,0
37,791	1,1	10,25	9,22	77,4	0,9	1,226	100,0
38,532	1,08	12,07	11,5	82,07	1,03	0,983	100,0
39,272	0,77	12,01	11,57	79,22	1,16	0,823	100,0
40,014	0,62	11,11	11,63	74,67	1,03	0,6	100,0
40,755	0,41	10,87	12,31	74,93	0,51	0,473	100,0
41,496	0,39	10,96	11,58	75,19	1,29	0,386	143,3
42,237	0,36	11,16	11,96	70,25	1,03	0,389	146,6
42,978	0,42	9,0	9,56	81,16	1,03	0,35	146,6
43,719	0,27	8,2	8,99	80,51	0,51	0,333	146,6
44,46	0,31	8,51	8,49	81,03	0,25	0,31	156,6
45,201	0,35	9,46	8,02	58,57	0,64	0,32	160,0
45,942	0,3	7,25	5,74	32,59	1,16	0,286	160,0
46,683	0,21	5,93	4,01	25,32	1,03	0,216	160,0
47,424	0,14	6,42	4,57	25,19	1,29	0,176	170,0
48,165	0,18	6,44	5,14	31,16	0,64	0,193	176,6
48,906	0,26	5,33	3,69	27,14	1,16	0,203	176,6
49,647	0,17	5,15	3,09	19,61	0,64	0,186	176,6
50,388	0,13	4,73	3,33	25,97	1,03	0,143	183,3
51,129	0,13	5,08	3,12	19,74	1,16	0,15	196,6
51,87	0,19	4,85	2,27	18,44	0,64	0,229	196,6
52,611	0,37	9,79	7,87	39,22	1,03	0,363	196,6
53,352	0,53	6,75	6,35	64,41	0,64	0,383	196,6
54,093	0,25	4,93	2,87	20,12	0,9	0,34	196,6
54,833	0,24	4,53	2,05	22,2	1,29	0,21	196,6
55,575	0,14	4,42	2,17	20,77	0,25	0,17	196,6
56,316	0,13	4,62	1,87	12,2	1,16	0,163	196,6
57,057	0,22	5,03	2,59	25,58	1,42	0,16	196,6
57,798	0,13	4,61	2,63	28,44	1,55	0,153	196,6
58,539	0,11	5,05	3,96	33,5	0,9	0,116	196,6
59,28	0,11	4,63	2,58	22,72	1,29	0,11	196,6
