# Supplementary material for: Improved Quantification of Cerebral Hemodynamics Using Individualized Time Thresholds for Assessment of Peak Enhancement Parameters Derived from Dynamic Susceptibility Contrast Enhanced Magnetic Resonance Imaging
Source: PLoS One. 2014 Dec 18;9(12):e114999. doi: 10.1371/journal.pone.0114999 (PMC4270773; doi:10.1371/journal.pone.0114999)
Supplement: S1 Data — Contains the TDC data as provided by the perfusion software used in this study. (ZIP) [file pone.0114999.s001.zip › TDC_data/32.txt]

time	count	mean	sdev	max	min	fit	prop
9,633	0,05	2,69	0,98	6,43	0,93	0,033	-176,6
10,374	0,05	2,9	1,25	9,78	0,53	0,053	-176,6
11,115	0,06	3,35	1,62	10,45	1,07	0,086	-176,6
11,856	0,15	3,4	1,47	7,37	0,53	0,139	-176,6
12,597	0,21	3,68	1,62	8,98	0,26	0,15	-176,6
13,338	0,09	4,29	2,74	15,81	0,4	0,303	-176,6
14,079	0,61	6,2	3,2	25,2	1,34	0,416	-176,6
14,82	0,55	6,71	3,12	21,04	0,93	0,49	-176,6
15,561	0,31	6,13	2,76	13,53	0,93	0,333	-176,6
16,302	0,14	4,83	2,5	12,33	1,34	0,223	-176,6
17,043	0,22	4,3	1,57	8,44	0,53	0,173	-176,6
17,784	0,16	3,4	1,5	8,17	0,4	0,153	-176,6
18,525	0,08	3,09	1,19	8,31	0,8	0,109	-176,6
19,266	0,09	4,15	1,81	12,86	0,8	0,083	-176,6
20,007	0,08	3,72	1,76	14,74	1,07	0,076	-153,3
20,748	0,06	3,33	1,84	13,67	0,4	0,086	-150,0
21,489	0,12	3,29	1,19	6,7	0,67	0,073	-150,0
22,23	0,04	2,61	1,19	5,89	0,26	0,07	-150,0
22,971	0,05	2,85	1,21	6,97	0,53	0,046	-140,0
23,712	0,05	3,72	3,93	29,62	1,07	0,046	-136,6
24,453	0,04	4,63	4,42	22,78	0,8	0,056	100,0
25,194	0,08	7,29	9,28	45,04	1,07	0,086	100,0
25,935	0,14	5,08	5,53	39,81	0,8	0,143	100,0
26,676	0,21	6,45	6,41	42,09	0,93	0,256	100,0
27,416	0,42	10,19	9,16	58,31	0,93	0,486	100,0
28,158	0,83	12,25	9,65	55,63	0,93	1,313	100,0
28,899	2,69	14,76	9,98	94,23	0,53	3,006	100,0
29,64	5,5	15,55	9,32	89,0	0,8	5,876	100,0
30,381	9,44	15,89	9,25	78,95	0,93	8,783	100,0
31,122	11,41	15,49	8,66	80,83	1,07	10,856	100,0
31,863	11,72	15,08	7,99	92,49	0,93	11,51	100,0
32,604	11,4	14,82	7,83	72,25	0,8	10,556	100,0
33,345	8,55	14,17	8,02	91,82	0,53	9,62	100,0
34,086	8,91	15,32	9,95	83,91	0,93	8,04	100,0
34,827	6,66	15,46	10,94	85,12	1,07	6,773	100,0
35,568	4,75	17,54	13,57	81,76	0,93	4,963	100,0
36,309	3,48	15,33	12,65	83,78	0,53	3,326	100,0
37,05	1,75	11,47	10,57	71,58	0,4	2,126	100,0
37,791	1,15	11,54	10,79	79,49	0,8	1,243	100,0
38,532	0,83	11,41	10,66	71,44	0,67	0,89	100,0
39,272	0,69	12,48	11,9	100,0	0,8	0,62	100,0
40,014	0,34	11,44	12,2	66,35	0,67	0,513	100,0
40,755	0,51	12,5	13,65	71,04	1,34	0,386	140,0
41,496	0,31	9,47	10,82	73,05	0,93	0,396	143,3
42,237	0,37	10,13	11,43	67,82	0,93	0,306	143,3
42,978	0,24	12,12	13,3	72,25	1,34	0,263	143,3
43,719	0,18	11,64	12,72	67,02	0,93	0,256	153,3
44,46	0,35	10,17	9,33	68,63	0,93	0,276	160,0
45,201	0,3	12,41	14,17	77,34	0,93	0,313	160,0
45,942	0,29	9,01	13,25	82,17	0,67	0,233	160,0
46,683	0,11	12,87	13,48	80,29	1,34	0,166	160,0
47,424	0,1	12,23	14,17	78,41	1,34	0,11	170,0
48,165	0,12	9,23	9,05	56,56	1,2	0,123	183,3
48,906	0,15	7,58	6,83	52,41	0,93	0,14	183,3
49,647	0,15	5,88	3,89	22,92	0,4	0,266	183,3
50,388	0,5	5,54	3,85	61,12	0,26	0,343	183,3
51,129	0,38	5,04	3,03	21,31	0,93	0,33	183,3
51,87	0,11	5,92	5,78	43,16	0,8	0,186	183,3
52,611	0,07	4,69	3,45	17,69	0,13	0,083	183,3
53,352	0,07	5,79	3,67	18,9	0,53	0,07	196,6
54,093	0,07	6,53	4,14	23,05	0,93	0,1	206,6
54,833	0,16	5,07	2,13	13,13	0,93	0,256	206,6
55,575	0,54	5,15	2,43	18,63	0,53	0,27	206,6
56,316	0,11	4,36	2,31	13,4	0,4	0,246	206,6
57,057	0,09	4,83	2,57	14,61	0,8	0,086	206,6
57,798	0,06	4,81	2,78	12,06	0,8	0,073	223,3
58,539	0,07	6,7	4,03	20,1	1,07	0,07	223,3
59,28	0,08	5,14	2,55	17,96	0,8	0,075	223,3
