# Supplementary material for: Improved Quantification of Cerebral Hemodynamics Using Individualized Time Thresholds for Assessment of Peak Enhancement Parameters Derived from Dynamic Susceptibility Contrast Enhanced Magnetic Resonance Imaging
Source: PLoS One. 2014 Dec 18;9(12):e114999. doi: 10.1371/journal.pone.0114999 (PMC4270773; doi:10.1371/journal.pone.0114999)
Supplement: S1 Data — Contains the TDC data as provided by the perfusion software used in this study. (ZIP) [file pone.0114999.s001.zip › TDC_data/33.txt]

time	count	mean	sdev	max	min	fit	prop
9,633	0,08	3,22	1,36	10,32	1,27	0,06	-190,0
10,374	0,1	3,06	1,19	8,34	0,56	0,096	-190,0
11,115	0,11	3,26	1,67	13,01	0,84	0,11	-190,0
11,856	0,12	3,25	1,24	8,76	0,42	0,12	-190,0
12,597	0,13	3,26	1,15	7,77	0,99	0,116	-186,6
13,338	0,1	3,31	1,72	12,72	1,27	0,12	-180,0
14,079	0,13	3,31	1,27	6,93	0,84	0,12	-180,0
14,82	0,13	3,51	1,42	10,18	0,84	0,123	-176,6
15,561	0,11	3,41	1,48	9,05	0,84	0,12	-176,6
16,302	0,12	3,29	1,27	8,76	1,13	0,109	-176,6
17,043	0,1	3,62	1,92	11,17	0,42	0,103	-176,6
17,784	0,09	3,21	1,45	8,34	0,56	0,096	-163,3
18,525	0,1	3,31	1,34	10,32	0,99	0,099	-150,0
19,266	0,11	3,28	1,42	9,61	0,28	0,11	-150,0
20,007	0,12	3,5	1,48	9,47	0,7	0,116	-150,0
20,748	0,12	3,41	1,74	10,74	0,56	0,13	-150,0
21,489	0,15	3,25	1,24	7,63	0,56	0,123	-150,0
22,23	0,1	3,58	1,54	10,6	0,84	0,113	-150,0
22,971	0,09	3,53	1,67	15,84	0,99	0,096	-140,0
23,712	0,1	5,56	8,46	66,33	0,56	0,103	100,0
24,453	0,12	5,82	7,47	53,32	0,14	0,123	100,0
25,194	0,15	8,41	12,83	75,67	0,99	0,153	100,0
25,935	0,19	8,4	10,65	75,38	0,7	0,29	100,0
26,676	0,53	13,18	12,87	84,44	0,84	0,603	100,0
27,416	1,09	14,87	12,68	88,26	0,99	1,65	100,0
28,158	3,33	15,66	11,85	75,53	0,99	3,416	100,0
28,899	5,83	15,08	9,97	72,56	0,84	5,656	100,0
29,64	7,81	14,44	8,97	79,77	0,84	7,066	100,0
30,381	7,56	13,6	8,72	87,97	0,99	9,27	100,0
31,122	12,44	13,58	7,59	92,36	0,99	11,06	100,0
31,863	13,18	13,87	8,5	90,38	1,13	12,306	100,0
32,604	11,3	14,05	9,67	100,0	0,84	11,436	100,0
33,345	9,83	14,36	10,85	99,15	0,28	9,293	100,0
34,086	6,75	15,49	13,22	96,74	0,84	7,216	100,0
34,827	5,07	15,89	14,29	96,32	0,7	4,96	100,0
35,568	3,06	15,79	16,13	99,29	0,56	3,4	100,0
36,309	2,07	16,51	17,6	94,62	0,56	2,153	100,0
37,05	1,33	13,48	16,14	98,58	1,13	1,43	100,0
37,791	0,89	10,18	12,87	99,57	0,7	0,966	100,0
38,532	0,68	11,09	14,21	98,3	0,7	0,713	100,0
39,272	0,57	9,79	12,76	97,59	0,7	0,586	100,0
40,014	0,51	9,31	11,23	74,25	0,7	0,483	100,0
40,755	0,37	11,12	15,07	93,06	0,84	0,383	100,0
41,496	0,27	10,82	14,86	86,13	0,28	0,313	100,0
42,237	0,3	11,06	13,39	79,77	1,27	0,263	100,0
42,978	0,22	10,27	11,72	71,71	1,41	0,243	100,0
43,719	0,21	8,0	7,72	67,18	0,84	0,199	100,0
44,46	0,17	6,58	5,33	56,71	1,55	0,173	100,0
45,201	0,14	5,82	4,38	39,6	1,41	0,143	100,0
45,942	0,12	6,32	4,63	37,05	1,13	0,136	100,0
46,683	0,15	5,55	3,05	16,4	0,99	0,133	100,0
47,424	0,13	5,35	2,98	17,82	0,99	0,116	100,0
48,165	0,07	4,49	2,33	15,55	1,13	0,086	100,0
48,906	0,06	5,01	2,69	15,13	0,7	0,066	100,0
49,647	0,07	5,0	2,06	13,15	0,99	0,063	180,0
50,388	0,06	4,82	2,19	13,15	1,27	0,07	183,3
51,129	0,08	5,61	3,03	15,98	0,84	0,063	186,6
51,87	0,05	4,93	2,38	13,29	1,69	0,066	190,0
52,611	0,07	4,61	1,95	14,99	1,41	0,06	193,3
53,352	0,06	4,12	2,01	17,53	1,13	0,06	193,3
54,093	0,05	4,82	2,19	12,3	0,99	0,049	200,0
54,833	0,04	4,87	2,41	13,57	1,27	0,056	213,3
55,575	0,08	4,82	2,36	20,36	0,99	0,06	213,3
56,316	0,06	5,45	3,78	19,66	1,27	0,07	213,3
57,057	0,07	4,92	2,39	17,68	1,41	0,07	213,3
57,798	0,08	5,42	4,01	22,2	1,69	0,086	223,3
58,539	0,11	5,0	2,19	12,87	0,84	0,083	223,3
59,28	0,06	4,25	1,86	12,16	0,99	0,084	223,3
