# Supplementary material for: Improved Quantification of Cerebral Hemodynamics Using Individualized Time Thresholds for Assessment of Peak Enhancement Parameters Derived from Dynamic Susceptibility Contrast Enhanced Magnetic Resonance Imaging
Source: PLoS One. 2014 Dec 18;9(12):e114999. doi: 10.1371/journal.pone.0114999 (PMC4270773; doi:10.1371/journal.pone.0114999)
Supplement: S1 Data — Contains the TDC data as provided by the perfusion software used in this study. (ZIP) [file pone.0114999.s001.zip › TDC_data/34.txt]

time	count	mean	sdev	max	min	fit	prop
9,633	0,46	2,18	1,23	17,41	0,21	0,253	-194,1
10,374	0,3	2,24	0,98	7,88	0,1	0,346	-194,1
11,115	0,28	2,24	0,97	10,84	0,1	0,286	-188,2
11,856	0,28	2,33	1,38	14,12	0,21	0,31	-164,7
12,597	0,37	2,96	1,68	12,92	0,43	0,356	-164,7
13,338	0,42	2,11	1,05	14,12	0,1	0,586	-164,7
14,079	0,97	2,38	1,06	9,63	0,1	0,65	-164,7
14,82	0,56	2,9	2,44	25,19	0,1	0,62	-164,7
15,561	0,33	2,98	2,28	26,06	0,43	0,426	-164,7
16,302	0,39	3,13	2,41	37,13	0,21	0,36	-147,0
17,043	0,36	5,04	6,86	43,7	0,32	0,446	100,0
17,784	0,59	7,56	8,46	49,61	0,43	0,779	100,0
18,525	1,39	7,66	6,07	50,71	0,43	1,839	100,0
19,266	3,54	8,46	5,97	51,91	0,1	3,253	100,0
20,007	4,83	9,78	5,77	52,02	0,1	5,57	100,0
20,748	8,34	11,43	6,79	69,11	0,1	8,39	100,0
21,489	12,0	12,27	7,32	83,78	0,43	11,453	100,0
22,23	14,02	11,89	6,73	80,39	0,32	13,096	100,0
22,971	13,27	11,45	6,69	72,83	0,1	12,75	100,0
23,712	10,96	11,37	7,8	98,79	0,1	10,813	100,0
24,453	8,21	12,4	10,3	86,74	0,21	7,873	100,0
25,194	4,45	12,08	11,02	100,0	0,21	5,166	100,0
25,935	2,84	13,25	12,66	90,14	0,21	2,97	100,0
26,676	1,62	11,34	11,39	69,22	0,54	1,773	100,0
27,416	0,86	9,39	9,96	64,95	0,43	1,04	100,0
28,158	0,64	8,69	10,9	69,22	0,21	0,66	100,0
28,899	0,48	9,67	13,34	98,68	0,21	0,526	100,0
29,64	0,46	8,1	11,82	87,51	0,43	0,436	100,0
30,381	0,37	9,57	13,11	85,54	0,54	0,38	100,0
31,122	0,31	7,94	10,69	76,99	0,21	0,316	100,0
31,863	0,27	5,98	5,88	56,62	0,65	0,31	100,0
32,604	0,35	6,37	5,5	46,54	0,76	0,303	100,0
33,345	0,29	5,44	4,79	42,38	0,43	0,286	100,0
34,086	0,22	5,27	4,16	41,94	0,54	0,229	100,0
34,827	0,18	5,5	5,84	35,04	0,43	0,18	100,0
35,568	0,14	4,1	3,21	24,86	0,54	0,166	100,0
36,309	0,18	3,86	2,64	20,48	0,1	0,163	211,7
37,05	0,17	3,94	2,03	17,96	0,76	0,17	217,6
37,791	0,16	4,37	2,31	15,55	0,76	0,16	217,6
38,532	0,15	4,68	2,89	12,15	0,76	0,143	217,6
39,272	0,12	4,29	2,42	12,92	0,65	0,13	235,2
40,014	0,12	6,21	5,6	27,6	0,1	0,133	241,1
40,755	0,16	6,2	5,89	25,41	0,43	0,123	241,1
41,496	0,09	3,52	2,41	14,23	0,76	0,116	241,1
42,237	0,1	3,11	1,44	9,96	0,54	0,106	258,8
42,978	0,13	6,06	5,21	33,07	0,54	0,14	270,5
43,719	0,19	4,62	3,18	35,37	0,65	0,146	270,5
44,46	0,12	4,05	2,23	16,64	0,87	0,126	270,5
45,201	0,07	4,54	3,68	23,43	0,87	0,083	270,5
45,942	0,06	4,07	2,39	13,8	0,54	0,08	288,2
46,683	0,11	5,47	5,87	36,36	1,2	0,096	305,8
47,424	0,12	3,79	3,91	36,91	0,43	0,13	305,8
48,165	0,16	4,81	2,29	23,22	0,76	0,146	305,8
48,906	0,16	4,8	2,91	25,62	1,09	0,143	305,8
49,647	0,11	5,53	4,07	22,67	1,09	0,12	305,8
50,388	0,09	4,28	2,33	15,88	0,54	0,1	305,8
51,129	0,1	3,72	1,81	9,41	0,21	0,086	329,4
51,87	0,07	3,69	2,1	18,4	0,76	0,093	347,0
52,611	0,11	5,61	4,87	27,27	0,43	0,099	347,0
53,352	0,12	4,68	3,33	24,86	0,54	0,106	347,0
54,093	0,09	4,72	4,73	28,91	0,87	0,099	352,9
54,833	0,09	4,48	3,9	25,62	0,87	0,103	376,4
55,575	0,13	3,78	2,17	19,38	0,43	0,14	376,4
56,316	0,2	3,87	2,32	20,37	0,32	0,173	376,4
57,057	0,19	3,73	2,9	26,28	0,1	0,183	376,4
57,798	0,16	4,32	2,44	15,88	0,87	0,203	394,1
58,539	0,26	5,1	3,27	19,93	0,54	0,203	394,1
59,28	0,19	4,37	2,38	14,34	0,54	0,225	394,1
