# Supplementary material for: Improved Quantification of Cerebral Hemodynamics Using Individualized Time Thresholds for Assessment of Peak Enhancement Parameters Derived from Dynamic Susceptibility Contrast Enhanced Magnetic Resonance Imaging
Source: PLoS One. 2014 Dec 18;9(12):e114999. doi: 10.1371/journal.pone.0114999 (PMC4270773; doi:10.1371/journal.pone.0114999)
Supplement: S1 Data — Contains the TDC data as provided by the perfusion software used in this study. (ZIP) [file pone.0114999.s001.zip › TDC_data/35.txt]

time	count	mean	sdev	max	min	fit	prop
9,633	0,4	3,3	1,36	7,08	0,13	0,226	-197,3
10,374	0,28	3,38	1,41	8,33	0,27	0,263	-197,3
11,115	0,11	3,47	1,58	8,47	0,13	0,183	-194,7
11,856	0,16	3,56	1,77	11,94	0,41	0,183	-192,1
12,597	0,28	3,52	1,4	8,33	0,13	0,459	-186,8
13,338	0,94	4,77	1,94	13,61	0,41	0,51	-186,8
14,079	0,31	4,27	2,08	21,8	0,13	0,459	-186,8
14,82	0,13	4,05	2,57	21,8	0,83	0,206	-181,5
15,561	0,18	4,41	3,35	30,41	0,55	0,216	-176,3
16,302	0,34	4,23	2,0	18,75	0,41	0,386	-176,3
17,043	0,64	4,36	1,93	14,58	0,13	0,373	-176,3
17,784	0,14	4,14	2,09	11,8	0,55	0,336	-176,3
18,525	0,23	9,99	8,27	41,25	0,97	0,173	-168,4
19,266	0,15	3,64	2,25	18,88	0,41	0,216	-165,7
20,007	0,27	4,08	1,77	11,8	0,27	0,203	-165,7
20,748	0,19	5,03	2,7	19,02	0,69	0,193	-165,7
21,489	0,12	4,2	1,75	12,22	0,55	0,166	-157,8
22,23	0,19	4,64	4,1	29,86	0,41	0,17	-152,6
22,971	0,2	4,54	2,51	21,94	0,41	0,196	-152,6
23,712	0,2	5,81	3,56	20,97	0,41	0,176	-152,6
24,453	0,13	4,39	2,4	16,94	0,27	0,17	-147,3
25,194	0,18	4,13	3,13	25,69	0,83	0,17	-144,7
25,935	0,2	5,18	3,1	22,08	0,83	0,193	-142,1
26,676	0,2	5,48	3,76	31,25	0,27	0,17	-142,1
27,416	0,11	4,24	2,54	25,41	1,25	0,139	-136,8
28,158	0,11	4,96	3,09	24,16	0,97	0,143	100,0
28,899	0,21	6,32	4,72	54,02	0,69	0,176	100,0
29,64	0,21	6,75	7,87	60,27	0,69	0,216	100,0
30,381	0,23	6,74	6,13	53,61	1,11	0,25	100,0
31,122	0,31	8,74	8,72	81,52	0,83	0,296	100,0
31,863	0,35	9,77	11,61	96,25	0,55	0,466	100,0
32,604	0,74	13,46	12,82	88,47	0,83	0,75	100,0
33,345	1,16	14,86	12,7	86,8	0,97	1,486	100,0
34,086	2,56	15,71	11,34	100,0	1,38	2,606	100,0
34,827	4,1	15,46	10,75	91,8	0,55	4,493	100,0
35,568	6,82	14,84	8,74	73,75	0,69	6,04	100,0
36,309	7,2	13,87	8,18	69,02	0,83	7,729	100,0
37,05	9,17	13,57	7,61	74,58	0,97	8,203	100,0
37,791	8,24	13,1	7,29	73,47	0,69	9,12	100,0
38,532	9,95	12,76	7,23	74,86	0,97	8,373	100,0
39,272	6,93	13,16	8,16	70,0	1,25	7,626	100,0
40,014	6,0	13,54	8,87	77,5	0,41	6,1	100,0
40,755	5,37	13,91	10,04	72,5	0,69	5,316	100,0
41,496	4,58	14,27	10,63	76,25	0,83	4,526	100,0
42,237	3,63	14,06	11,08	73,05	1,11	3,746	100,0
42,978	3,03	14,58	11,51	74,02	0,83	2,906	100,0
43,719	2,06	14,23	12,03	79,02	0,97	2,226	100,0
44,46	1,59	13,8	11,93	80,83	1,11	1,586	100,0
45,201	1,11	13,62	12,23	62,22	0,41	1,17	100,0
45,942	0,81	11,52	11,4	69,44	0,83	0,866	100,0
46,683	0,68	12,28	12,69	74,16	0,83	0,693	100,0
47,424	0,59	10,2	10,96	72,77	0,41	0,58	100,0
48,165	0,47	11,82	13,65	64,16	0,69	0,506	100,0
48,906	0,46	10,65	11,78	75,0	0,69	0,436	100,0
49,647	0,38	12,93	14,6	69,02	0,27	0,406	100,0
50,388	0,38	10,27	12,04	70,27	0,83	0,366	100,0
51,129	0,34	11,99	14,12	73,88	1,11	0,35	100,0
51,87	0,33	10,22	11,58	72,5	0,55	0,323	150,0
52,611	0,3	9,46	9,86	60,27	0,55	0,366	152,6
53,352	0,47	6,96	7,06	61,8	0,27	0,33	152,6
54,093	0,22	7,35	6,52	55,41	0,83	0,323	152,6
54,833	0,28	8,98	6,86	40,83	0,97	0,266	160,5
55,575	0,3	7,2	5,23	31,94	0,13	0,37	165,7
56,316	0,53	6,58	4,5	33,05	0,41	0,383	165,7
57,057	0,32	6,26	4,02	26,8	0,69	0,346	165,7
57,798	0,19	7,66	4,83	27,36	0,55	0,25	176,3
58,539	0,24	6,3	3,8	20,97	0,69	0,296	176,3
59,28	0,46	5,75	2,84	18,47	0,27	0,35	176,3
