# Supplementary material for: Improved Quantification of Cerebral Hemodynamics Using Individualized Time Thresholds for Assessment of Peak Enhancement Parameters Derived from Dynamic Susceptibility Contrast Enhanced Magnetic Resonance Imaging
Source: PLoS One. 2014 Dec 18;9(12):e114999. doi: 10.1371/journal.pone.0114999 (PMC4270773; doi:10.1371/journal.pone.0114999)
Supplement: S1 Data — Contains the TDC data as provided by the perfusion software used in this study. (ZIP) [file pone.0114999.s001.zip › TDC_data/36.txt]

time	count	mean	sdev	max	min	fit	prop
9,633	0,21	1,84	0,8	4,08	0,11	0,123	-195,2
10,374	0,16	2,64	2,62	14,6	0,11	0,16	-195,2
11,115	0,11	2,16	1,97	14,13	0,11	0,15	-190,4
11,856	0,18	2,68	3,41	22,89	0,11	0,17	-180,9
12,597	0,22	4,28	6,36	32,71	0,11	0,183	-180,9
13,338	0,15	6,55	8,5	32,35	0,11	0,17	-176,1
14,079	0,14	7,64	6,98	31,89	0,35	0,21	-166,6
14,82	0,34	6,04	3,76	23,24	0,35	0,253	-166,6
15,561	0,28	6,04	3,29	21,49	0,23	0,226	-166,6
16,302	0,06	4,1	2,57	13,9	1,05	0,136	-166,6
17,043	0,07	3,25	1,57	9,46	0,58	0,063	-166,6
17,784	0,06	3,28	3,53	37,96	0,81	0,053	-166,6
18,525	0,03	8,2	10,74	53,15	0,35	0,046	-142,8
19,266	0,05	6,7	7,99	41,35	0,93	0,066	100,0
20,007	0,12	5,66	5,19	42,17	0,58	0,139	100,0
20,748	0,25	6,72	6,81	55,72	0,23	0,316	100,0
21,489	0,58	14,37	11,72	54,2	0,58	0,826	100,0
22,23	1,65	16,96	11,02	62,14	0,11	2,226	100,0
22,971	4,45	16,27	9,14	62,14	0,58	5,11	100,0
23,712	9,23	15,68	7,91	56,3	0,35	8,833	100,0
24,453	12,82	15,16	7,16	60,86	0,46	12,093	100,0
25,194	14,23	15,14	7,21	67,05	0,35	13,066	100,0
25,935	12,15	14,75	7,68	77,8	0,81	11,913	100,0
26,676	9,36	15,05	8,8	75,93	0,11	10,566	100,0
27,416	10,19	15,29	10,12	78,15	0,58	8,37	100,0
28,158	5,56	14,96	11,47	92,52	0,46	6,489	100,0
28,899	3,72	15,76	14,14	100,0	0,35	4,019	100,0
29,64	2,78	15,68	13,87	86,09	0,35	2,723	100,0
30,381	1,67	13,74	13,01	89,25	0,35	1,873	100,0
31,122	1,17	11,28	11,44	91,23	0,35	1,256	100,0
31,863	0,93	8,82	9,93	86,44	0,35	0,933	100,0
32,604	0,7	8,0	8,42	73,01	0,93	0,736	100,0
33,345	0,58	8,45	8,17	73,48	0,35	0,566	100,0
34,086	0,42	8,03	8,64	63,66	0,7	0,48	100,0
34,827	0,44	8,21	9,24	56,89	0,35	0,413	100,0
35,568	0,38	8,48	9,3	59,11	0,23	0,396	100,0
36,309	0,37	8,74	9,43	65,18	0,35	0,373	100,0
37,05	0,37	9,76	8,87	56,54	0,81	0,356	100,0
37,791	0,33	9,57	9,92	51,4	0,81	0,31	100,0
38,532	0,23	8,74	7,8	43,1	0,58	0,256	100,0
39,272	0,21	8,83	9,56	44,39	0,23	0,199	100,0
40,014	0,16	7,59	6,64	35,16	0,58	0,16	100,0
40,755	0,11	5,82	4,06	22,66	0,58	0,13	100,0
41,496	0,12	5,04	3,59	18,92	0,81	0,109	204,7
42,237	0,1	5,11	3,53	18,34	1,4	0,11	214,2
42,978	0,11	5,75	3,85	19,04	0,58	0,11	214,2
43,719	0,12	6,16	4,88	33,99	0,93	0,113	223,8
44,46	0,11	5,71	2,91	13,66	0,58	0,123	223,8
45,201	0,14	5,36	3,27	26,86	1,16	0,113	223,8
45,942	0,09	4,04	2,44	17,17	0,93	0,103	223,8
46,683	0,08	5,44	3,06	19,97	0,58	0,093	238,0
47,424	0,11	4,87	2,28	13,9	0,23	0,096	247,6
48,165	0,1	5,21	3,47	32,71	0,35	0,11	247,6
48,906	0,12	5,21	3,13	20,32	0,23	0,099	252,3
49,647	0,08	4,4	3,4	33,17	0,46	0,1	257,1
50,388	0,1	4,01	3,19	33,06	0,11	0,09	261,9
51,129	0,09	4,2	2,86	34,81	0,35	0,096	271,4
51,87	0,1	5,06	3,74	27,8	0,7	0,103	271,4
52,611	0,12	5,63	5,26	36,79	0,93	0,099	276,1
53,352	0,08	5,49	6,49	36,44	0,58	0,1	280,9
54,093	0,1	5,11	4,24	32,94	0,93	0,083	285,7
54,833	0,07	4,38	4,05	34,34	0,58	0,083	290,4
55,575	0,08	4,4	4,0	32,71	0,11	0,083	295,2
56,316	0,1	4,5	3,21	30,84	0,7	0,086	304,7
57,057	0,08	4,72	2,94	18,57	0,46	0,09	304,7
57,798	0,09	4,4	2,4	12,61	0,46	0,08	314,2
58,539	0,07	4,2	3,55	25,11	0,35	0,08	314,2
59,28	0,08	4,39	3,11	29,32	0,81	0,075	314,2
