# Supplementary material for: Improved Quantification of Cerebral Hemodynamics Using Individualized Time Thresholds for Assessment of Peak Enhancement Parameters Derived from Dynamic Susceptibility Contrast Enhanced Magnetic Resonance Imaging
Source: PLoS One. 2014 Dec 18;9(12):e114999. doi: 10.1371/journal.pone.0114999 (PMC4270773; doi:10.1371/journal.pone.0114999)
Supplement: S1 Data — Contains the TDC data as provided by the perfusion software used in this study. (ZIP) [file pone.0114999.s001.zip › TDC_data/37.txt]

time	count	mean	sdev	max	min	fit	prop
9,633	0,87	11,01	6,49	40,27	0,13	0,563	-196,1
10,374	0,82	9,19	5,63	37,2	0,13	0,993	-196,1
11,115	1,29	7,11	3,34	29,65	0,13	0,786	-196,1
11,856	0,25	5,64	4,48	29,51	0,13	0,603	-196,1
12,597	0,27	9,42	8,21	43,21	0,13	0,29	-184,6
13,338	0,35	12,48	11,63	48,25	0,13	0,313	-180,7
14,079	0,32	8,08	7,31	43,77	0,13	0,293	-180,7
14,82	0,21	8,85	8,11	43,21	0,13	0,233	-180,7
15,561	0,17	6,44	5,05	35,24	0,55	0,173	-169,2
16,302	0,14	5,96	4,21	30,76	0,27	0,18	-165,3
17,043	0,23	5,44	4,26	43,07	0,13	0,17	-165,3
17,784	0,14	9,1	8,35	38,46	0,13	0,166	-157,6
18,525	0,13	6,25	6,16	30,62	0,13	0,173	-153,8
19,266	0,25	4,73	2,74	33,56	0,13	0,163	-150,0
20,007	0,11	5,24	4,38	40,27	0,27	0,173	-146,1
20,748	0,16	8,83	11,72	60,55	0,13	0,153	-142,3
21,489	0,19	8,59	6,92	36,22	0,13	0,166	-134,6
22,23	0,15	6,16	5,42	33,0	0,27	0,166	-134,6
22,971	0,16	7,25	6,85	43,49	0,13	0,166	-130,7
23,712	0,19	7,39	8,29	61,81	0,13	0,219	100,0
24,453	0,31	9,77	10,1	69,37	0,13	0,396	100,0
25,194	0,69	11,5	11,68	75,24	0,13	1,119	100,0
25,935	2,36	15,68	12,3	84,47	0,13	2,91	100,0
26,676	5,68	14,76	10,01	77,76	0,13	6,143	100,0
27,416	10,39	13,64	8,66	75,8	0,13	9,663	100,0
28,158	12,92	12,85	7,84	94,26	0,13	12,583	100,0
28,899	14,44	12,53	7,7	88,11	0,13	13,563	100,0
29,64	13,33	12,54	8,35	93,84	0,13	12,733	100,0
30,381	10,43	13,16	9,66	98,32	0,13	10,17	100,0
31,122	6,75	14,56	11,89	93,98	0,13	7,416	100,0
31,863	5,07	17,18	14,12	85,17	0,13	4,676	100,0
32,604	2,21	14,09	12,24	91,04	0,13	2,91	100,0
33,345	1,45	13,79	12,46	87,55	0,13	1,613	100,0
34,086	1,18	13,83	12,7	87,41	0,13	1,116	100,0
34,827	0,72	13,17	13,32	87,69	0,13	0,793	100,0
35,568	0,48	12,08	13,49	87,97	0,13	0,529	100,0
36,309	0,39	12,16	14,75	82,37	0,41	0,433	100,0
37,05	0,43	12,62	14,28	83,63	0,13	0,38	100,0
37,791	0,32	14,5	16,55	100,0	0,27	0,33	100,0
38,532	0,24	10,42	11,39	80,97	0,27	0,256	100,0
39,272	0,21	9,81	10,44	68,25	0,13	0,226	100,0
40,014	0,23	8,05	8,86	67,83	0,13	0,22	100,0
40,755	0,22	11,1	11,22	69,93	0,13	0,196	100,0
41,496	0,14	9,41	11,1	61,95	0,41	0,176	100,0
42,237	0,17	8,33	8,55	47,83	0,13	0,146	100,0
42,978	0,13	7,95	6,94	38,32	0,13	0,136	100,0
43,719	0,11	12,04	14,22	48,39	0,13	0,123	100,0
44,46	0,13	5,74	3,52	23,21	0,13	0,109	180,7
45,201	0,09	5,77	4,79	33,7	0,13	0,11	184,6
45,942	0,11	5,86	3,77	26,15	0,27	0,09	188,4
46,683	0,07	5,46	4,44	32,3	0,41	0,106	196,1
47,424	0,14	5,39	3,94	24,05	0,13	0,106	196,1
48,165	0,11	4,92	3,02	22,09	0,13	0,106	196,1
48,906	0,07	5,44	2,89	19,58	0,55	0,086	203,8
49,647	0,08	5,16	3,37	29,37	0,27	0,086	207,6
50,388	0,11	5,24	5,75	43,77	0,13	0,099	226,9
51,129	0,11	6,58	7,29	47,27	0,27	0,11	226,9
51,87	0,11	5,73	4,25	31,46	0,13	0,113	226,9
52,611	0,12	4,87	3,71	30,62	0,27	0,116	226,9
53,352	0,12	4,9	3,62	38,32	0,13	0,12	226,9
54,093	0,12	5,02	4,33	45,87	0,13	0,113	226,9
54,833	0,1	4,71	4,18	46,85	0,13	0,099	234,6
55,575	0,08	5,65	5,08	40,55	0,13	0,106	246,1
56,316	0,14	4,67	4,75	36,5	0,13	0,11	246,1
57,057	0,11	5,86	4,3	24,33	0,13	0,12	246,1
57,798	0,11	5,62	5,47	44,19	0,27	0,113	246,1
58,539	0,12	8,22	11,93	57,62	0,27	0,106	246,1
59,28	0,09	4,66	2,81	15,66	0,27	0,105	246,1
