# Supplementary material for: Improved Quantification of Cerebral Hemodynamics Using Individualized Time Thresholds for Assessment of Peak Enhancement Parameters Derived from Dynamic Susceptibility Contrast Enhanced Magnetic Resonance Imaging
Source: PLoS One. 2014 Dec 18;9(12):e114999. doi: 10.1371/journal.pone.0114999 (PMC4270773; doi:10.1371/journal.pone.0114999)
Supplement: S1 Data — Contains the TDC data as provided by the perfusion software used in this study. (ZIP) [file pone.0114999.s001.zip › TDC_data/38.txt]

time	count	mean	sdev	max	min	fit	prop
9,633	0,17	3,46	2,63	29,22	0,41	0,09	-195,8
10,374	0,1	3,15	1,86	14,12	0,41	0,12	-195,8
11,115	0,09	2,96	1,47	9,69	0,27	0,096	-191,6
11,856	0,1	3,23	1,41	8,86	0,27	0,14	-175,0
12,597	0,23	3,33	1,51	11,49	0,13	0,263	-175,0
13,338	0,46	3,94	1,75	11,49	0,13	0,413	-175,0
14,079	0,55	3,57	1,51	8,58	0,13	0,43	-175,0
14,82	0,28	3,14	1,34	10,52	0,13	0,33	-175,0
15,561	0,16	2,96	1,35	10,11	0,27	0,193	-166,6
16,302	0,14	3,58	1,81	17,45	0,27	0,213	-162,5
17,043	0,34	6,93	4,82	23,4	0,13	0,203	-162,5
17,784	0,13	3,43	1,56	10,52	0,27	0,193	-162,5
18,525	0,11	3,19	1,39	8,72	0,13	0,163	-150,0
19,266	0,25	3,36	1,3	9,27	0,41	0,166	-145,8
20,007	0,14	3,36	1,6	13,71	0,13	0,163	-145,8
20,748	0,1	4,71	6,35	47,64	1,1	0,126	-137,5
21,489	0,14	6,24	9,63	68,0	0,55	0,216	100,0
22,23	0,41	7,13	6,8	58,03	0,55	0,406	100,0
22,971	0,67	9,05	8,22	69,39	0,13	0,919	100,0
23,712	1,68	13,77	10,22	65,51	0,69	1,47	100,0
24,453	2,06	15,64	11,56	71,05	1,1	2,53	100,0
25,194	3,85	13,28	9,39	79,5	0,41	4,52	100,0
25,935	7,65	11,6	6,73	64,12	0,96	7,803	100,0
26,676	11,91	11,2	5,9	65,09	0,83	11,196	100,0
27,416	14,03	11,93	6,67	68,14	0,13	12,086	100,0
28,158	10,32	11,95	7,28	80,47	0,69	10,673	100,0
28,899	7,67	11,5	7,43	78,53	0,27	8,03	100,0
29,64	6,1	11,93	8,91	76,03	0,41	6,173	100,0
30,381	4,75	13,35	11,03	93,9	0,27	5,0	100,0
31,122	4,15	15,32	13,3	97,64	0,96	3,956	100,0
31,863	2,97	15,29	13,91	86,84	0,83	3,143	100,0
32,604	2,31	19,99	16,61	87,95	0,83	2,113	100,0
33,345	1,06	12,77	14,72	88,5	0,55	1,386	100,0
34,086	0,79	10,99	12,36	85,87	0,96	0,96	100,0
34,827	1,03	13,76	13,47	84,76	1,1	0,886	100,0
35,568	0,84	15,06	16,12	100,0	1,1	0,77	100,0
36,309	0,44	11,08	12,36	86,01	0,96	0,563	100,0
37,05	0,41	12,54	13,79	83,65	0,96	0,45	154,1
37,791	0,5	10,46	10,95	80,6	1,38	0,543	162,5
38,532	0,72	9,61	10,11	71,05	0,13	0,606	162,5
39,272	0,6	9,15	9,24	72,71	0,96	0,523	162,5
40,014	0,25	8,04	9,29	69,94	0,41	0,333	162,5
40,755	0,15	7,28	7,12	46,12	0,55	0,17	162,5
41,496	0,11	6,85	6,56	48,61	0,96	0,136	179,1
42,237	0,15	6,96	5,76	59,41	1,38	0,293	191,6
42,978	0,62	9,24	4,35	39,61	1,52	0,64	191,6
43,719	1,15	10,82	4,98	44,04	1,24	0,646	191,6
44,46	0,17	7,99	5,26	47,64	1,38	0,486	191,6
45,201	0,14	6,6	3,06	19,11	1,52	0,133	191,6
45,942	0,09	6,36	3,05	15,65	1,24	0,126	191,6
46,683	0,15	6,3	3,89	40,3	1,38	0,12	208,3
47,424	0,12	6,61	3,96	44,32	1,66	0,12	208,3
48,165	0,09	7,35	5,35	46,26	1,66	0,106	216,6
48,906	0,11	6,53	3,91	37,11	1,8	0,12	229,1
49,647	0,16	6,53	3,42	19,25	1,38	0,163	229,1
50,388	0,22	6,25	3,09	19,39	1,1	0,19	229,1
51,129	0,19	7,02	5,71	43,49	0,41	0,183	229,1
51,87	0,14	5,95	3,11	22,43	1,24	0,15	229,1
52,611	0,12	5,55	2,7	25,62	1,93	0,116	241,6
53,352	0,09	6,06	2,93	22,99	1,52	0,21	258,3
54,093	0,42	11,05	8,89	42,65	0,69	0,86	258,3
54,833	2,07	9,85	6,63	59,55	0,13	1,146	258,3
55,575	0,95	9,79	6,15	44,04	1,24	1,253	258,3
56,316	0,74	11,22	6,16	48,19	0,27	0,613	258,3
57,057	0,15	5,99	2,53	21,32	0,27	0,386	258,3
57,798	0,27	6,55	3,59	34,76	1,1	0,216	275,0
58,539	0,23	6,18	3,17	24,09	0,27	0,226	275,0
59,28	0,18	6,23	2,95	18,28	0,55	0,205	275,0
