# Supplementary material for: Improved Quantification of Cerebral Hemodynamics Using Individualized Time Thresholds for Assessment of Peak Enhancement Parameters Derived from Dynamic Susceptibility Contrast Enhanced Magnetic Resonance Imaging
Source: PLoS One. 2014 Dec 18;9(12):e114999. doi: 10.1371/journal.pone.0114999 (PMC4270773; doi:10.1371/journal.pone.0114999)
Supplement: S1 Data — Contains the TDC data as provided by the perfusion software used in this study. (ZIP) [file pone.0114999.s001.zip › TDC_data/39.txt]

time	count	mean	sdev	max	min	fit	prop
9,633	0,27	4,39	4,25	30,07	0,14	0,21	-196,1
10,374	0,36	3,49	2,06	14,59	0,14	0,346	-196,1
11,115	0,41	4,16	2,23	14,89	0,14	0,313	-196,1
11,856	0,17	4,07	3,27	25,83	0,14	0,233	-196,1
12,597	0,12	5,0	3,64	19,56	0,14	0,146	-196,1
13,338	0,15	3,85	2,17	13,28	0,14	0,143	-180,7
14,079	0,16	3,88	2,18	17,51	0,14	0,206	-169,2
14,82	0,31	4,68	2,65	23,35	0,14	0,349	-169,2
15,561	0,58	5,88	3,27	19,41	0,14	0,356	-169,2
16,302	0,18	5,28	3,3	24,96	0,43	0,293	-169,2
17,043	0,12	3,04	1,83	13,57	0,14	0,153	-161,5
17,784	0,16	3,84	2,36	14,59	0,14	0,173	-153,8
18,525	0,24	3,5	1,81	11,53	0,29	0,2	-153,8
19,266	0,2	4,29	2,67	16,2	0,29	0,19	-153,8
20,007	0,13	4,17	2,66	24,23	0,14	0,16	-146,1
20,748	0,15	4,4	3,39	36,49	0,29	0,16	-142,3
21,489	0,2	4,84	4,37	44,52	0,14	0,199	-134,6
22,23	0,25	6,01	7,05	68,02	0,14	0,199	-134,6
22,971	0,15	5,42	4,63	48,46	0,29	0,246	100,0
23,712	0,34	6,68	5,69	71,38	0,14	0,456	100,0
24,453	0,88	8,8	7,25	75,03	0,29	1,08	100,0
25,194	2,02	10,14	7,26	67,15	0,14	2,093	100,0
25,935	3,38	11,05	7,69	76,2	0,14	3,73	100,0
26,676	5,79	11,5	7,37	69,48	0,14	5,936	100,0
27,416	8,64	11,63	6,78	74,16	0,14	8,806	100,0
28,158	11,99	12,21	7,08	79,85	0,14	10,943	100,0
28,899	12,2	11,96	6,58	77,37	0,14	12,386	100,0
29,64	12,97	12,7	8,28	90,21	0,14	11,76	100,0
30,381	10,11	13,55	10,32	84,67	0,14	9,513	100,0
31,122	5,46	13,53	11,95	97,81	0,14	6,666	100,0
31,863	4,43	14,48	13,22	100,0	0,14	4,543	100,0
32,604	3,74	16,1	15,63	99,12	0,14	3,343	100,0
33,345	1,86	16,21	16,98	95,76	0,14	2,306	100,0
34,086	1,32	13,08	14,92	91,67	0,14	1,45	100,0
34,827	1,17	12,1	13,98	83,21	0,14	1,03	100,0
35,568	0,6	10,49	12,81	91,67	0,14	0,73	100,0
36,309	0,42	10,7	13,48	98,83	0,43	0,486	100,0
37,05	0,44	12,4	13,02	85,98	0,29	0,483	142,3
37,791	0,59	11,42	11,14	92,55	0,43	0,583	146,1
38,532	0,72	10,13	11,07	89,48	0,14	0,573	146,1
39,272	0,41	8,46	12,44	88,61	0,14	0,473	146,1
40,014	0,29	9,42	13,72	82,48	0,14	0,306	146,1
40,755	0,22	7,05	8,36	60,0	0,14	0,24	146,1
41,496	0,21	5,79	5,46	41,89	0,14	0,193	146,1
42,237	0,15	4,84	4,98	54,01	0,14	0,17	146,1
42,978	0,15	5,6	4,49	26,27	0,14	0,163	173,0
43,719	0,19	5,55	3,46	17,51	0,29	0,166	176,9
44,46	0,16	5,73	4,33	28,46	0,29	0,156	176,9
45,201	0,12	5,39	3,44	21,31	0,29	0,12	176,9
45,942	0,08	4,55	2,6	16,2	0,14	0,113	188,4
46,683	0,14	4,87	2,34	14,59	0,58	0,146	196,1
47,424	0,22	6,55	3,84	25,1	0,29	0,16	196,1
48,165	0,12	6,16	3,82	17,95	0,58	0,143	196,1
48,906	0,09	5,46	4,47	35,03	0,14	0,106	196,1
49,647	0,11	6,51	3,9	23,35	0,14	0,096	207,6
50,388	0,09	5,65	3,56	19,41	0,58	0,146	219,2
51,129	0,24	6,94	3,48	16,64	0,14	0,349	219,2
51,87	0,72	7,33	3,94	29,92	0,14	0,42	219,2
52,611	0,3	5,0	2,8	27,88	0,14	0,376	219,2
53,352	0,11	5,18	2,63	14,89	0,29	0,193	226,9
54,093	0,17	4,7	2,72	20,72	0,14	0,216	234,6
54,833	0,37	4,66	2,74	33,13	0,14	0,34	234,6
55,575	0,48	5,3	3,14	34,01	0,14	0,31	234,6
56,316	0,08	4,56	2,3	15,47	0,58	0,213	234,6
57,057	0,08	5,76	2,57	14,45	0,87	0,1	246,1
57,798	0,14	7,21	4,31	35,03	0,87	0,313	257,6
58,539	0,72	6,77	4,23	31,53	0,29	0,333	257,6
59,28	0,14	6,23	3,1	15,91	0,29	0,43	257,6
