# Supplementary material for: Improved Quantification of Cerebral Hemodynamics Using Individualized Time Thresholds for Assessment of Peak Enhancement Parameters Derived from Dynamic Susceptibility Contrast Enhanced Magnetic Resonance Imaging
Source: PLoS One. 2014 Dec 18;9(12):e114999. doi: 10.1371/journal.pone.0114999 (PMC4270773; doi:10.1371/journal.pone.0114999)
Supplement: S1 Data — Contains the TDC data as provided by the perfusion software used in this study. (ZIP) [file pone.0114999.s001.zip › TDC_data/4.txt]

time	count	mean	sdev	max	min	fit	prop
9,633	0,38	3,01	1,69	28,24	0,14	0,32	-196,0
10,374	0,58	3,31	1,6	15,53	0,28	0,446	-196,0
11,115	0,38	3,19	1,54	15,81	0,14	0,426	-192,0
11,856	0,32	3,21	1,45	9,03	0,14	0,47	-180,0
12,597	0,71	3,35	1,47	15,81	0,28	0,586	-180,0
13,338	0,73	3,45	1,47	11,44	0,14	0,653	-180,0
14,079	0,52	3,46	1,45	8,89	0,14	0,493	-180,0
14,82	0,23	3,11	1,32	8,89	0,28	0,436	-180,0
15,561	0,56	3,45	1,78	21,04	0,14	0,413	-168,0
16,302	0,45	3,19	1,75	36,72	0,14	0,416	-164,0
17,043	0,24	3,33	1,79	25,84	0,14	0,279	-160,0
17,784	0,15	3,94	1,85	10,87	0,56	0,283	-156,0
18,525	0,46	8,27	5,29	25,56	0,84	0,246	-152,0
19,266	0,13	4,28	3,68	33,75	0,56	0,246	-152,0
20,007	0,15	5,93	8,8	63,41	0,7	0,173	-144,0
20,748	0,24	7,84	10,64	70,05	0,14	0,263	100,0
21,489	0,4	10,19	10,75	75,0	0,84	0,36	100,0
22,23	0,44	10,67	11,78	79,37	0,7	0,476	100,0
22,971	0,59	14,34	15,19	88,41	0,7	0,896	100,0
23,712	1,66	16,67	14,59	86,86	0,56	1,533	100,0
24,453	2,35	15,79	13,73	89,4	0,98	2,72	100,0
25,194	4,15	15,88	12,3	86,58	0,42	4,466	100,0
25,935	6,9	14,33	9,1	82,48	0,14	6,563	100,0
26,676	8,64	12,7	7,6	80,93	0,28	8,776	100,0
27,416	10,79	12,26	6,92	79,66	0,14	9,963	100,0
28,158	10,46	12,23	7,5	82,9	0,14	10,51	100,0
28,899	10,28	13,08	7,84	93,36	0,14	9,866	100,0
29,64	8,86	13,58	9,21	88,55	0,28	8,026	100,0
30,381	4,94	12,32	9,15	80,08	0,14	5,82	100,0
31,122	3,66	13,55	12,16	91,1	0,42	4,286	100,0
31,863	4,26	16,23	13,29	85,02	0,98	3,66	100,0
32,604	3,06	16,69	15,45	92,79	0,84	3,03	100,0
33,345	1,77	15,51	14,54	100,0	0,56	2,26	100,0
34,086	1,95	13,19	12,22	87,28	0,84	1,716	100,0
34,827	1,43	10,98	10,54	85,45	0,42	1,336	100,0
35,568	0,63	9,52	9,76	88,84	0,84	0,85	100,0
36,309	0,49	9,56	10,66	89,54	0,14	0,563	100,0
37,05	0,57	10,03	8,79	77,82	1,12	0,443	100,0
37,791	0,27	9,38	11,24	87,71	0,7	0,343	100,0
38,532	0,19	8,64	10,17	72,17	0,98	0,263	156,0
39,272	0,33	11,79	12,82	91,8	0,84	0,28	164,0
40,014	0,32	11,75	14,98	84,03	0,56	0,29	164,0
40,755	0,22	9,98	13,37	81,35	0,42	0,226	164,0
41,496	0,14	9,91	12,55	71,46	1,69	0,183	164,0
42,237	0,19	10,26	11,84	58,33	0,28	0,146	164,0
42,978	0,11	9,89	12,86	60,87	1,27	0,13	164,0
43,719	0,09	6,77	6,63	48,87	1,12	0,106	184,0
44,46	0,12	6,68	7,72	60,87	1,55	0,183	196,0
45,201	0,34	9,28	4,93	62,28	0,42	0,206	196,0
45,942	0,16	7,09	6,74	62,42	0,28	0,21	196,0
46,683	0,13	6,69	5,62	42,37	0,84	0,133	200,0
47,424	0,11	7,69	6,46	39,4	1,12	0,15	204,0
48,165	0,21	8,09	5,23	54,23	1,55	0,146	204,0
48,906	0,12	8,2	6,8	43,5	1,55	0,136	204,0
49,647	0,08	5,16	2,23	13,98	1,69	0,103	216,0
50,388	0,11	5,99	2,67	16,8	1,55	0,103	220,0
51,129	0,12	6,2	3,11	24,01	1,69	0,12	224,0
51,87	0,13	7,13	5,38	62,14	0,84	0,113	228,0
52,611	0,09	7,54	6,54	48,3	0,56	0,116	240,0
53,352	0,13	8,44	5,96	35,73	1,55	0,136	240,0
54,093	0,19	9,22	5,35	35,87	1,41	0,136	240,0
54,833	0,09	6,34	3,6	36,01	1,83	0,15	244,0
55,575	0,17	6,29	3,55	26,41	0,84	0,123	248,0
56,316	0,11	5,46	3,91	48,3	1,12	0,133	252,0
57,057	0,12	7,36	4,61	43,07	0,7	0,126	256,0
57,798	0,15	7,05	4,85	54,8	0,84	0,176	268,0
58,539	0,26	7,13	3,75	23,02	1,12	0,256	268,0
59,28	0,36	9,16	6,55	38,98	0,98	0,31	268,0
