# Supplementary material for: Improved Quantification of Cerebral Hemodynamics Using Individualized Time Thresholds for Assessment of Peak Enhancement Parameters Derived from Dynamic Susceptibility Contrast Enhanced Magnetic Resonance Imaging
Source: PLoS One. 2014 Dec 18;9(12):e114999. doi: 10.1371/journal.pone.0114999 (PMC4270773; doi:10.1371/journal.pone.0114999)
Supplement: S1 Data — Contains the TDC data as provided by the perfusion software used in this study. (ZIP) [file pone.0114999.s001.zip › TDC_data/40.txt]

time	count	mean	sdev	max	min	fit	prop
9,633	0,3	2,92	1,04	7,72	0,32	0,186	-178,5
10,374	0,26	2,92	1,06	8,69	0,16	0,29	-178,5
11,115	0,31	3,07	1,88	30,91	0,64	0,313	-178,5
11,856	0,37	3,13	1,27	9,66	0,64	0,313	-178,5
12,597	0,26	3,16	1,51	10,46	0,16	0,283	-178,5
13,338	0,22	2,89	1,0	6,76	0,8	0,25	-164,2
14,079	0,27	3,28	2,89	35,26	0,48	0,31	100,0
14,82	0,44	6,08	7,87	58,29	0,64	0,416	100,0
15,561	0,54	6,24	7,42	66,5	0,64	0,673	100,0
16,302	1,04	9,57	10,97	69,4	0,64	1,426	100,0
17,043	2,7	14,46	12,37	72,62	0,48	3,456	100,0
17,784	6,63	14,47	9,65	67,14	0,8	7,37	100,0
18,525	12,78	13,89	7,96	61,03	0,48	11,833	100,0
19,266	16,09	13,92	7,71	74,23	0,48	14,949	100,0
20,007	15,98	14,52	9,34	92,59	0,32	15,1	100,0
20,748	13,23	14,77	10,85	90,98	0,16	12,6	100,0
21,489	8,59	16,11	13,85	91,3	0,32	9,29	100,0
22,23	6,05	16,63	15,76	99,67	0,48	6,036	100,0
22,971	3,47	16,31	16,89	96,94	0,64	3,81	100,0
23,712	1,91	14,44	16,57	100,0	0,32	2,193	100,0
24,453	1,2	13,22	15,19	90,98	0,32	1,333	100,0
25,194	0,89	11,6	13,36	86,63	0,32	0,886	100,0
25,935	0,57	11,56	14,78	94,36	0,32	0,613	100,0
26,676	0,38	14,19	17,19	87,6	0,32	0,426	100,0
27,416	0,33	10,24	14,14	85,02	0,8	0,303	100,0
28,158	0,2	8,76	12,81	96,13	0,8	0,253	100,0
28,899	0,23	7,36	11,44	97,74	0,48	0,196	100,0
29,64	0,16	5,61	6,07	64,09	0,32	0,166	100,0
30,381	0,11	5,39	5,96	38,16	0,64	0,126	200,0
31,122	0,11	4,83	4,23	36,55	0,96	0,126	200,0
31,863	0,16	8,85	5,91	29,3	1,12	0,116	200,0
32,604	0,08	4,48	2,32	13,68	0,8	0,109	200,0
33,345	0,09	5,31	3,11	16,26	1,28	0,093	228,5
34,086	0,11	4,39	2,46	15,78	1,12	0,113	242,8
34,827	0,14	4,33	1,7	9,98	0,96	0,12	242,8
35,568	0,11	4,01	1,53	8,85	1,12	0,11	242,8
36,309	0,08	4,1	2,29	25,92	1,28	0,083	242,8
37,05	0,06	4,49	2,12	15,94	0,96	0,066	264,2
37,791	0,06	4,65	2,71	14,49	1,12	0,066	271,4
38,532	0,08	4,36	1,86	10,3	1,61	0,073	307,1
39,272	0,08	4,09	1,77	11,27	1,12	0,083	307,1
40,014	0,09	5,1	3,13	29,95	0,48	0,09	307,1
40,755	0,1	4,75	3,75	38,0	1,12	0,103	307,1
41,496	0,12	4,73	4,76	48,47	1,12	0,113	307,1
42,237	0,12	3,89	1,41	9,66	0,8	0,106	314,2
42,978	0,08	4,55	2,7	27,05	0,96	0,106	314,2
43,719	0,12	4,83	2,29	11,11	0,96	0,103	328,5
44,46	0,11	5,01	3,25	39,45	0,8	0,103	328,5
45,201	0,08	4,45	1,91	10,62	0,96	0,086	328,5
45,942	0,07	4,41	1,92	10,95	1,12	0,083	350,0
46,683	0,1	5,33	4,22	32,2	0,48	0,086	385,7
47,424	0,09	5,11	2,62	14,17	1,12	0,099	385,7
48,165	0,11	4,82	3,48	41,54	0,96	0,106	385,7
48,906	0,12	4,43	1,92	13,68	0,96	0,12	385,7
49,647	0,13	4,4	3,19	45,41	0,48	0,13	385,7
50,388	0,14	4,53	1,66	10,62	0,64	0,126	385,7
51,129	0,11	4,44	3,18	39,93	0,8	0,103	385,7
51,87	0,06	3,94	1,46	7,24	0,8	0,076	407,1
52,611	0,06	4,62	2,77	24,79	1,77	0,093	421,4
53,352	0,16	5,75	2,67	23,34	1,28	0,093	421,4
54,093	0,06	4,39	2,52	14,33	1,44	0,103	450,0
54,833	0,09	5,1	3,23	37,03	0,48	0,12	450,0
55,575	0,21	4,66	2,0	12,88	1,12	0,16	450,0
56,316	0,18	4,37	1,63	12,07	1,28	0,183	450,0
57,057	0,16	4,42	2,72	31,88	1,12	0,156	450,0
57,798	0,13	4,19	2,06	27,53	0,8	0,13	450,0
58,539	0,1	4,11	1,52	8,85	0,64	0,106	450,0
59,28	0,09	4,54	1,95	10,78	1,12	0,095	450,0
