# Supplementary material for: Improved Quantification of Cerebral Hemodynamics Using Individualized Time Thresholds for Assessment of Peak Enhancement Parameters Derived from Dynamic Susceptibility Contrast Enhanced Magnetic Resonance Imaging
Source: PLoS One. 2014 Dec 18;9(12):e114999. doi: 10.1371/journal.pone.0114999 (PMC4270773; doi:10.1371/journal.pone.0114999)
Supplement: S1 Data — Contains the TDC data as provided by the perfusion software used in this study. (ZIP) [file pone.0114999.s001.zip › TDC_data/41.txt]

time	count	mean	sdev	max	min	fit	prop
9,633	0,08	4,43	1,79	12,46	0,6	0,05	-190,4
10,374	0,07	5,16	2,35	17,41	1,35	0,073	-190,4
11,115	0,07	4,62	1,45	9,15	0,45	0,076	-190,4
11,856	0,09	4,29	1,94	22,22	1,2	0,073	-185,7
12,597	0,06	5,09	2,35	19,36	1,95	0,076	-176,1
13,338	0,08	4,86	2,19	11,71	0,6	0,076	-176,1
14,079	0,09	4,63	2,05	20,42	0,15	0,086	-161,9
14,82	0,09	5,2	1,8	10,66	0,9	0,13	-161,9
15,561	0,21	6,18	2,54	14,56	0,9	0,136	-161,9
16,302	0,11	5,25	1,9	10,36	0,75	0,133	-161,9
17,043	0,08	5,54	2,37	12,91	1,35	0,093	-152,3
17,784	0,09	6,0	3,75	33,03	2,25	0,096	100,0
18,525	0,12	9,62	10,32	67,26	1,35	0,123	100,0
19,266	0,16	11,76	13,31	82,43	1,65	0,25	100,0
20,007	0,47	12,35	11,65	66,66	1,65	0,433	100,0
20,748	0,67	17,44	15,42	92,04	1,8	0,953	100,0
21,489	1,72	21,47	15,37	76,57	1,95	1,903	100,0
22,23	3,32	16,91	11,5	76,87	1,05	3,84	100,0
22,971	6,48	14,81	8,55	78,82	1,8	6,34	100,0
23,712	9,22	13,43	6,89	79,72	0,9	9,2	100,0
24,453	11,9	12,91	6,32	65,46	1,5	11,006	100,0
25,194	11,9	12,96	6,36	75,22	1,65	11,166	100,0
25,935	9,7	12,9	7,13	82,13	1,05	10,416	100,0
26,676	9,65	13,28	8,19	82,28	1,35	8,566	100,0
27,416	6,35	14,62	10,03	83,03	1,95	7,603	100,0
28,158	6,81	19,23	12,92	84,53	1,65	5,336	100,0
28,899	2,85	16,19	13,19	100,0	1,5	4,133	100,0
29,64	2,74	16,37	13,18	75,37	0,75	2,44	100,0
30,381	1,73	17,44	13,77	82,28	2,25	1,76	100,0
31,122	0,81	15,34	13,34	79,42	1,2	1,066	100,0
31,863	0,66	12,28	11,95	90,69	1,2	0,633	100,0
32,604	0,43	13,33	11,88	88,43	1,5	0,543	100,0
33,345	0,54	11,71	10,4	77,17	2,25	0,426	100,0
34,086	0,31	8,6	8,23	83,33	2,1	0,393	100,0
34,827	0,33	8,1	6,9	73,57	1,8	0,35	161,9
35,568	0,41	10,9	8,75	87,23	2,1	0,42	166,6
36,309	0,52	10,02	5,96	58,1	1,95	0,359	166,6
37,05	0,15	7,45	4,67	36,48	1,5	0,26	166,6
37,791	0,11	7,97	5,35	44,29	1,65	0,173	180,9
38,532	0,26	8,62	4,86	45,34	1,95	0,216	190,4
39,272	0,28	8,71	5,37	37,68	2,4	0,263	190,4
40,014	0,25	7,28	3,9	30,18	1,05	0,246	195,2
40,755	0,21	7,53	5,32	36,03	1,5	0,283	209,5
41,496	0,39	10,2	7,35	37,68	1,8	0,286	209,5
42,237	0,26	6,65	2,97	25,37	1,35	0,389	209,5
42,978	0,52	8,05	4,17	27,02	1,2	0,346	214,2
43,719	0,26	6,89	3,81	49,24	1,65	0,36	219,0
44,46	0,3	6,68	2,43	14,71	1,65	0,256	219,0
45,201	0,21	6,78	2,5	15,31	1,5	0,233	219,0
45,942	0,19	5,3	1,83	13,06	1,05	0,183	219,0
46,683	0,15	5,46	2,12	16,51	1,35	0,153	219,0
47,424	0,12	6,35	2,2	12,91	2,4	0,123	219,0
48,165	0,1	5,79	2,55	15,01	1,35	0,106	219,0
48,906	0,1	6,21	2,94	19,51	1,05	0,1	219,0
49,647	0,1	5,93	2,15	12,61	1,05	0,086	219,0
50,388	0,06	4,79	1,78	18,31	2,25	0,08	219,0
51,129	0,08	6,07	3,65	21,62	1,95	0,07	266,6
51,87	0,07	5,43	2,24	22,52	1,2	0,093	295,2
52,611	0,13	6,24	2,25	12,31	1,35	0,11	295,2
53,352	0,13	5,85	2,46	17,11	1,95	0,203	295,2
54,093	0,35	7,08	2,88	20,72	0,45	0,353	295,2
54,833	0,58	8,09	4,22	33,78	0,6	0,416	295,2
55,575	0,32	7,39	3,36	21,62	1,65	0,463	295,2
56,316	0,49	7,89	3,58	25,37	1,05	0,446	300,0
57,057	0,53	8,46	4,23	28,07	0,9	0,506	319,0
57,798	0,5	9,01	4,61	27,92	1,2	0,64	319,0
58,539	0,89	8,91	3,71	27,17	1,5	0,68	319,0
59,28	0,65	8,83	4,11	24,47	1,65	0,77	319,0
