# Supplementary material for: Improved Quantification of Cerebral Hemodynamics Using Individualized Time Thresholds for Assessment of Peak Enhancement Parameters Derived from Dynamic Susceptibility Contrast Enhanced Magnetic Resonance Imaging
Source: PLoS One. 2014 Dec 18;9(12):e114999. doi: 10.1371/journal.pone.0114999 (PMC4270773; doi:10.1371/journal.pone.0114999)
Supplement: S1 Data — Contains the TDC data as provided by the perfusion software used in this study. (ZIP) [file pone.0114999.s001.zip › TDC_data/42.txt]

time	count	mean	sdev	max	min	fit	prop
9,633	0,11	3,51	1,42	12,96	0,72	0,076	-180,0
10,374	0,12	3,62	1,33	8,64	0,57	0,153	-180,0
11,115	0,23	4,04	1,4	8,06	0,43	0,196	-180,0
11,856	0,24	3,92	1,39	8,35	0,14	0,273	-180,0
12,597	0,35	3,66	1,39	11,23	0,72	0,253	-180,0
13,338	0,17	3,24	1,09	7,06	0,86	0,233	-180,0
14,079	0,18	3,67	1,53	10,51	0,43	0,176	-160,0
14,82	0,18	3,5	1,49	15,27	0,43	0,176	-160,0
15,561	0,17	4,75	6,14	53,89	0,43	0,166	-146,6
16,302	0,15	6,56	8,41	53,74	0,28	0,206	100,0
17,043	0,3	9,8	12,96	64,4	0,28	0,503	100,0
17,784	1,06	15,58	13,33	62,82	0,43	1,62	100,0
18,525	3,5	16,36	11,37	65,12	0,86	4,223	100,0
19,266	8,11	14,86	8,77	60,37	0,57	8,343	100,0
20,007	13,42	13,37	7,19	63,54	1,0	12,796	100,0
20,748	16,86	12,73	6,53	61,23	0,86	14,886	100,0
21,489	14,38	12,72	7,51	78,53	1,15	14,01	100,0
22,23	10,79	12,43	8,86	92,79	0,57	10,873	100,0
22,971	7,45	12,06	10,16	91,21	0,28	7,8	100,0
23,712	5,16	13,68	12,75	90,34	0,57	5,486	100,0
24,453	3,85	15,53	15,71	96,1	0,28	3,826	100,0
25,194	2,47	16,82	17,12	92,5	0,43	2,683	100,0
25,935	1,73	14,75	15,37	93,94	0,43	1,763	100,0
26,676	1,09	13,91	15,16	98,99	0,86	1,226	100,0
27,416	0,86	12,14	14,0	100,0	0,43	0,846	100,0
28,158	0,59	13,09	15,73	89,48	0,28	0,646	100,0
28,899	0,49	13,57	17,19	92,21	0,72	0,48	100,0
29,64	0,36	13,25	18,53	92,07	1,0	0,366	100,0
30,381	0,25	11,72	17,67	92,5	1,0	0,29	100,0
31,122	0,26	13,1	17,77	91,35	0,86	0,25	100,0
31,863	0,24	14,54	18,89	88,47	1,29	0,226	100,0
32,604	0,18	12,29	16,1	81,55	1,15	0,189	100,0
33,345	0,15	9,5	13,09	74,2	1,0	0,156	100,0
34,086	0,14	8,77	12,17	65,7	0,72	0,15	100,0
34,827	0,16	7,0	9,09	54,75	0,72	0,146	226,6
35,568	0,14	6,37	6,32	52,73	1,44	0,153	240,0
36,309	0,16	5,66	3,76	37,03	1,44	0,153	240,0
37,05	0,16	6,21	4,34	41,64	1,0	0,163	253,3
37,791	0,17	5,28	2,67	38,04	1,15	0,173	253,3
38,532	0,19	5,45	2,15	19,02	1,72	0,166	253,3
39,272	0,14	5,13	3,6	31,55	1,0	0,14	253,3
40,014	0,09	4,81	1,99	10,95	0,72	0,106	253,3
40,755	0,09	6,24	7,4	43,08	0,72	0,09	280,0
41,496	0,09	5,52	3,64	38,04	1,29	0,096	306,6
42,237	0,11	4,97	2,01	14,12	1,29	0,103	306,6
42,978	0,11	5,41	3,77	52,59	1,44	0,106	306,6
43,719	0,1	4,8	1,74	10,08	1,0	0,11	306,6
44,46	0,12	4,87	1,88	13,54	1,72	0,106	313,3
45,201	0,1	5,36	3,04	31,26	1,29	0,11	320,0
45,942	0,11	5,67	5,39	56,19	1,29	0,106	326,6
46,683	0,11	5,82	5,45	59,51	1,44	0,126	340,0
47,424	0,16	5,87	2,63	29,1	1,72	0,156	340,0
48,165	0,2	5,47	2,91	54,46	1,44	0,153	340,0
48,906	0,1	5,24	1,83	10,8	1,72	0,133	340,0
49,647	0,1	4,79	1,93	18,44	0,86	0,096	360,0
50,388	0,09	5,54	5,44	48,12	1,0	0,096	366,6
51,129	0,1	5,92	5,38	45,1	1,44	0,096	373,3
51,87	0,1	4,87	1,72	11,23	1,29	0,1	380,0
52,611	0,1	5,23	3,63	50,86	1,58	0,093	380,0
53,352	0,08	5,15	1,91	14,84	1,0	0,086	380,0
54,093	0,08	5,03	1,92	13,25	1,29	0,083	400,0
54,833	0,09	4,96	1,83	11,67	1,29	0,113	420,0
55,575	0,17	6,17	7,24	53,17	1,58	0,143	420,0
56,316	0,17	5,8	4,56	43,8	1,29	0,143	420,0
57,057	0,09	5,42	4,43	46,54	0,86	0,113	420,0
57,798	0,08	5,02	2,8	21,61	1,15	0,086	446,6
58,539	0,09	5,37	4,27	46,97	0,86	0,093	446,6
59,28	0,11	5,27	3,08	30,83	1,15	0,1	446,6
