# Supplementary material for: Improved Quantification of Cerebral Hemodynamics Using Individualized Time Thresholds for Assessment of Peak Enhancement Parameters Derived from Dynamic Susceptibility Contrast Enhanced Magnetic Resonance Imaging
Source: PLoS One. 2014 Dec 18;9(12):e114999. doi: 10.1371/journal.pone.0114999 (PMC4270773; doi:10.1371/journal.pone.0114999)
Supplement: S1 Data — Contains the TDC data as provided by the perfusion software used in this study. (ZIP) [file pone.0114999.s001.zip › TDC_data/43.txt]

time	count	mean	sdev	max	min	fit	prop
9,633	0,2	3,67	1,32	8,54	1,32	0,136	-196,1
10,374	0,21	3,59	1,16	7,95	0,58	0,193	-196,1
11,115	0,17	3,6	1,38	7,65	1,03	0,19	-196,1
11,856	0,19	3,7	1,43	9,72	1,03	0,183	-188,4
12,597	0,19	3,79	1,68	18,4	1,03	0,199	-184,6
13,338	0,22	3,92	1,56	9,72	0,88	0,196	-180,7
14,079	0,18	3,69	1,56	8,68	1,32	0,213	-176,9
14,82	0,24	3,8	1,34	8,24	1,03	0,21	-173,0
15,561	0,21	3,76	1,42	7,95	0,88	0,213	-169,2
16,302	0,19	3,63	1,46	8,98	0,88	0,203	-165,3
17,043	0,21	3,73	1,29	8,24	0,58	0,21	-157,6
17,784	0,23	3,77	1,39	8,39	0,58	0,216	-157,6
18,525	0,21	3,62	1,27	8,1	1,17	0,21	-153,8
19,266	0,19	3,48	1,1	11,48	1,32	0,21	-153,8
20,007	0,23	3,64	1,28	8,39	1,03	0,206	-146,1
20,748	0,2	3,6	1,23	7,36	0,73	0,216	-142,3
21,489	0,22	3,35	1,19	9,27	1,17	0,2	-138,4
22,23	0,18	3,94	2,68	28,57	0,58	0,206	100,0
22,971	0,22	4,38	2,03	15,75	1,03	0,216	100,0
23,712	0,25	7,03	10,13	74,07	1,17	0,34	100,0
24,453	0,55	9,9	11,69	75,99	1,17	0,703	100,0
25,194	1,31	13,07	12,3	73,04	1,03	1,653	100,0
25,935	3,1	12,99	9,99	76,73	1,17	3,346	100,0
26,676	5,63	12,45	8,95	74,22	1,32	5,9	100,0
27,416	8,97	11,76	7,58	69,8	0,88	8,543	100,0
28,158	11,03	10,71	6,09	75,25	0,88	10,536	100,0
28,899	11,61	10,68	6,09	85,56	1,32	11,433	100,0
29,64	11,66	10,8	6,77	90,86	0,29	11,336	100,0
30,381	10,74	12,08	8,68	86,45	1,03	9,953	100,0
31,122	7,46	12,45	9,74	89,98	0,73	7,8	100,0
31,863	5,2	12,96	11,51	88,65	0,88	5,44	100,0
32,604	3,66	14,5	13,72	97,49	0,88	3,773	100,0
33,345	2,46	14,95	15,2	96,75	1,03	2,679	100,0
34,086	1,92	14,35	14,13	83,65	1,03	1,756	100,0
34,827	0,89	10,91	12,62	93,37	1,03	1,196	100,0
35,568	0,78	13,17	16,36	100,0	1,76	0,723	100,0
36,309	0,5	9,53	11,4	85,71	1,03	0,583	100,0
37,05	0,47	9,54	12,31	93,66	0,58	0,466	100,0
37,791	0,43	9,12	11,38	86,15	1,17	0,389	100,0
38,532	0,27	7,96	10,92	85,12	1,62	0,323	100,0
39,272	0,27	9,25	13,92	85,41	1,47	0,256	153,8
40,014	0,23	6,95	9,53	72,01	0,88	0,263	157,6
40,755	0,29	7,23	7,05	62,44	0,88	0,25	157,6
41,496	0,23	7,85	10,73	75,11	1,62	0,233	157,6
42,237	0,18	9,31	13,77	69,95	1,03	0,196	169,2
42,978	0,18	6,55	8,19	63,62	1,62	0,196	173,0
43,719	0,23	5,5	4,83	54,34	0,88	0,223	180,7
44,46	0,26	5,91	4,84	50,36	1,47	0,226	180,7
45,201	0,19	5,83	5,81	55,52	0,88	0,19	180,7
45,942	0,12	4,85	3,29	48,45	1,62	0,15	180,7
46,683	0,14	5,35	2,18	20,91	1,03	0,143	192,3
47,424	0,17	5,17	2,3	19,58	1,47	0,19	200,0
48,165	0,26	5,54	2,29	20,76	1,03	0,213	200,0
48,906	0,21	5,4	2,32	16,93	1,17	0,21	200,0
49,647	0,16	5,1	1,88	12,37	1,47	0,173	207,6
50,388	0,15	5,3	3,54	43,88	1,32	0,176	219,2
51,129	0,22	5,58	2,19	30,33	1,47	0,219	219,2
51,87	0,29	6,13	3,48	35,78	1,76	0,22	219,2
52,611	0,15	5,05	1,89	20,17	1,76	0,206	219,2
53,352	0,18	5,34	3,14	27,39	1,32	0,17	226,9
54,093	0,18	5,11	2,43	37,26	1,32	0,253	238,4
54,833	0,4	6,45	2,6	31,22	1,47	0,283	238,4
55,575	0,27	5,98	2,89	48,74	1,62	0,296	238,4
56,316	0,22	6,87	4,38	51,54	1,47	0,243	242,3
57,057	0,24	6,26	3,58	48,74	1,76	0,333	253,8
57,798	0,54	7,05	3,38	46,39	1,62	0,466	253,8
58,539	0,62	7,4	3,94	53,16	1,47	0,483	253,8
59,28	0,29	7,1	5,64	57,43	1,17	0,454	253,8
