# Supplementary material for: Improved Quantification of Cerebral Hemodynamics Using Individualized Time Thresholds for Assessment of Peak Enhancement Parameters Derived from Dynamic Susceptibility Contrast Enhanced Magnetic Resonance Imaging
Source: PLoS One. 2014 Dec 18;9(12):e114999. doi: 10.1371/journal.pone.0114999 (PMC4270773; doi:10.1371/journal.pone.0114999)
Supplement: S1 Data — Contains the TDC data as provided by the perfusion software used in this study. (ZIP) [file pone.0114999.s001.zip › TDC_data/44.txt]

time	count	mean	sdev	max	min	fit	prop
9,633	0,11	3,02	1,28	8,25	0,88	0,083	-187,5
10,374	0,14	2,83	0,87	5,3	0,73	0,116	-187,5
11,115	0,1	2,85	1,67	22,41	0,58	0,123	-187,5
11,856	0,13	4,87	3,53	15,48	0,88	0,113	-181,2
12,597	0,11	3,38	2,64	16,66	0,58	0,139	-162,5
13,338	0,18	4,56	3,09	14,15	0,73	0,153	-162,5
14,079	0,17	4,2	4,2	26,69	1,03	0,153	-162,5
14,82	0,11	4,61	6,12	42,77	0,58	0,136	-162,5
15,561	0,13	4,7	5,75	44,39	0,44	0,126	-150,0
16,302	0,14	6,2	9,99	65,63	0,58	0,143	100,0
17,043	0,16	8,9	11,03	62,68	0,73	0,226	100,0
17,784	0,38	14,12	15,71	72,71	0,73	0,669	100,0
18,525	1,47	20,27	15,98	77,28	1,03	2,133	100,0
19,266	4,55	20,87	12,87	74,18	0,88	5,316	100,0
20,007	9,93	18,78	10,6	69,91	0,44	9,903	100,0
20,748	15,23	18,05	9,57	91,15	0,88	14,11	100,0
21,489	17,17	17,9	9,57	96,31	1,03	15,75	100,0
22,23	14,85	18,4	11,03	98,67	0,88	13,896	100,0
22,971	9,67	18,58	13,46	99,26	0,73	10,173	100,0
23,712	6,0	19,67	15,97	96,6	0,58	6,58	100,0
24,453	4,07	20,62	18,07	99,85	0,73	4,399	100,0
25,194	3,13	19,71	18,77	100,0	1,03	3,053	100,0
25,935	1,96	17,72	17,55	98,67	1,03	2,136	100,0
26,676	1,32	14,76	16,31	94,98	0,73	1,393	100,0
27,416	0,9	12,76	15,19	96,6	0,73	0,966	100,0
28,158	0,68	11,05	14,07	96,01	1,47	0,71	100,0
28,899	0,55	12,69	14,71	94,69	1,17	0,576	100,0
29,64	0,5	12,35	15,3	81,26	1,03	0,473	100,0
30,381	0,37	9,71	12,33	82,44	0,44	0,393	100,0
31,122	0,31	11,99	15,22	94,83	0,88	0,313	100,0
31,863	0,26	13,52	16,45	87,16	0,88	0,273	100,0
32,604	0,25	13,33	16,15	87,16	0,44	0,233	100,0
33,345	0,19	12,36	16,15	82,15	1,03	0,199	100,0
34,086	0,16	9,41	10,7	63,56	1,03	0,16	100,0
34,827	0,13	7,72	8,64	57,52	1,17	0,146	212,5
35,568	0,15	6,39	5,45	38,05	1,17	0,146	218,7
36,309	0,16	8,53	6,74	48,67	1,03	0,176	231,2
37,05	0,22	14,72	12,59	53,83	0,73	0,193	231,2
37,791	0,2	15,75	16,34	80,38	1,17	0,173	231,2
38,532	0,1	5,83	4,55	38,79	1,17	0,14	243,7
39,272	0,12	5,85	4,41	40,41	0,73	0,143	262,5
40,014	0,21	5,41	3,85	35,54	0,88	0,29	262,5
40,755	0,54	5,25	3,24	34,51	0,58	0,316	262,5
41,496	0,2	4,94	3,32	34,07	0,73	0,276	262,5
42,237	0,09	4,83	4,82	60,32	1,03	0,116	262,5
42,978	0,06	7,08	10,63	56,93	1,17	0,106	281,2
43,719	0,17	7,49	7,79	56,04	1,17	0,106	287,5
44,46	0,09	4,89	5,1	41,44	0,88	0,133	306,2
45,201	0,14	5,65	6,77	55,75	0,88	0,156	306,2
45,942	0,24	5,59	5,7	59,14	1,47	0,17	306,2
46,683	0,13	4,81	3,73	48,82	1,47	0,143	306,2
47,424	0,06	5,1	3,3	18,14	1,03	0,099	318,7
48,165	0,11	4,46	2,66	21,82	1,17	0,099	325,0
48,906	0,13	5,27	5,4	63,86	0,73	0,099	325,0
49,647	0,06	4,37	4,67	45,13	1,17	0,093	325,0
50,388	0,09	5,25	6,03	62,38	1,17	0,08	325,0
51,129	0,09	9,03	6,41	26,25	1,03	0,076	325,0
51,87	0,05	4,66	3,24	20,2	1,03	0,07	325,0
52,611	0,07	4,64	3,34	32,74	0,88	0,066	362,5
53,352	0,08	4,35	4,07	41,74	1,17	0,08	368,7
54,093	0,09	4,55	2,68	14,01	0,88	0,073	368,7
54,833	0,05	4,42	6,04	48,23	1,03	0,063	368,7
55,575	0,05	3,94	1,59	10,17	1,03	0,06	387,5
56,316	0,08	9,05	7,59	28,76	1,17	0,07	400,0
57,057	0,08	4,03	3,49	33,92	0,88	0,076	400,0
57,798	0,07	3,77	1,69	10,47	0,73	0,07	418,7
58,539	0,06	4,92	4,81	47,64	1,17	0,07	418,7
59,28	0,08	5,44	4,88	41,74	1,03	0,07	418,7
