# Supplementary material for: Improved Quantification of Cerebral Hemodynamics Using Individualized Time Thresholds for Assessment of Peak Enhancement Parameters Derived from Dynamic Susceptibility Contrast Enhanced Magnetic Resonance Imaging
Source: PLoS One. 2014 Dec 18;9(12):e114999. doi: 10.1371/journal.pone.0114999 (PMC4270773; doi:10.1371/journal.pone.0114999)
Supplement: S1 Data — Contains the TDC data as provided by the perfusion software used in this study. (ZIP) [file pone.0114999.s001.zip › TDC_data/45.txt]

time	count	mean	sdev	max	min	fit	prop
9,633	0,58	3,38	2,51	24,58	0,41	0,45	-198,0
10,374	0,77	3,17	1,46	14,58	0,27	0,713	-198,0
11,115	0,79	3,16	1,51	16,52	0,27	0,61	-198,0
11,856	0,27	2,91	1,09	12,36	0,55	0,48	-198,0
12,597	0,38	3,92	2,8	25,69	0,55	0,326	-192,1
13,338	0,33	3,15	1,24	10,97	0,27	0,356	-186,2
14,079	0,36	3,02	1,68	15,83	0,55	0,396	-186,2
14,82	0,5	2,97	1,11	7,91	0,55	0,423	-186,2
15,561	0,41	2,95	1,7	22,77	0,83	0,393	-186,2
16,302	0,27	3,09	1,71	17,22	0,55	0,313	-186,2
17,043	0,26	3,35	1,48	12,22	0,69	0,273	-180,3
17,784	0,29	3,06	1,09	7,36	0,83	0,28	-172,5
18,525	0,29	2,92	1,15	10,13	0,41	0,296	-172,5
19,266	0,31	3,0	1,19	11,52	0,55	0,32	-172,5
20,007	0,36	2,86	1,22	12,63	0,41	0,363	-172,5
20,748	0,42	2,9	1,24	12,36	0,13	0,336	-172,5
21,489	0,23	2,95	1,16	7,63	0,41	0,31	-172,5
22,23	0,28	3,35	1,82	17,5	0,55	0,273	-166,6
22,971	0,31	3,1	1,16	8,75	0,69	0,296	-162,7
23,712	0,3	2,83	1,02	7,5	0,41	0,296	-162,7
24,453	0,28	2,89	1,06	8,33	0,13	0,303	-160,7
25,194	0,33	3,2	1,7	19,72	0,41	0,283	-160,7
25,935	0,24	3,28	1,85	16,25	0,83	0,263	-160,7
26,676	0,22	3,21	1,23	8,33	1,11	0,243	-154,9
27,416	0,27	3,48	1,54	12,08	0,41	0,263	-149,0
28,158	0,3	3,26	1,53	19,02	0,13	0,28	-149,0
28,899	0,27	3,24	1,6	13,05	0,27	0,29	-149,0
29,64	0,3	2,97	1,2	12,63	0,69	0,266	-147,0
30,381	0,23	2,9	1,06	8,33	0,83	0,27	-145,0
31,122	0,28	3,32	2,12	20,97	0,69	0,246	-145,0
31,863	0,23	3,04	1,5	22,22	0,55	0,243	-145,0
32,604	0,22	3,14	1,15	6,8	0,27	0,223	-139,2
33,345	0,22	3,49	1,44	10,83	0,55	0,223	-139,2
34,086	0,23	3,25	1,26	7,77	0,13	0,216	-139,2
34,827	0,2	3,52	1,82	21,8	0,69	0,213	-133,3
35,568	0,21	3,52	1,55	13,61	0,55	0,23	100,0
36,309	0,28	3,61	1,96	20,97	0,55	0,25	100,0
37,05	0,26	3,94	2,06	18,61	0,83	0,31	100,0
37,791	0,39	5,05	4,26	44,02	0,13	0,35	100,0
38,532	0,4	5,1	3,51	36,94	0,69	0,413	100,0
39,272	0,45	4,79	2,6	34,58	0,55	0,46	100,0
40,014	0,53	5,47	4,13	46,52	0,41	0,643	100,0
40,755	0,95	5,65	4,3	50,0	0,41	0,87	100,0
41,496	1,13	5,98	3,96	55,83	0,69	1,153	100,0
42,237	1,38	7,05	5,32	65,97	0,97	1,456	100,0
42,978	1,86	7,43	5,17	70,41	0,83	1,9	100,0
43,719	2,46	8,61	5,75	59,02	0,83	2,73	100,0
44,46	3,87	8,91	5,72	69,16	0,69	4,056	100,0
45,201	5,84	8,65	5,08	83,61	0,69	5,35	100,0
45,942	6,34	8,83	4,7	79,02	0,83	6,55	100,0
46,683	7,47	9,49	5,31	93,61	1,11	7,143	100,0
47,424	7,62	9,59	5,51	78,75	0,97	7,576	100,0
48,165	7,64	9,65	5,91	76,52	0,83	7,436	100,0
48,906	7,05	9,5	6,14	75,83	0,83	7,02	100,0
49,647	6,37	10,11	7,55	94,58	0,69	6,143	100,0
50,388	5,01	9,63	7,25	100,0	0,55	5,413	100,0
51,129	4,86	10,01	7,41	73,61	0,69	4,633	100,0
51,87	4,03	9,4	6,64	69,02	0,55	3,803	100,0
52,611	2,52	8,09	6,29	73,05	0,97	2,746	100,0
53,352	1,69	7,32	5,16	64,3	0,97	1,793	100,0
54,093	1,17	6,9	5,01	68,33	0,97	1,286	100,0
54,833	1,0	6,64	6,2	87,36	0,27	1,053	119,6
55,575	0,99	6,58	4,81	78,88	0,69	1,226	123,5
56,316	1,69	6,77	3,74	76,8	1,38	1,24	123,5
57,057	1,04	6,26	3,64	47,63	0,97	1,133	123,5
57,798	0,67	6,21	5,05	54,86	0,83	0,713	123,5
58,539	0,43	5,76	5,14	61,25	0,13	0,533	123,5
59,28	0,5	5,4	4,04	55,27	0,97	0,464	123,5
