# Supplementary material for: Improved Quantification of Cerebral Hemodynamics Using Individualized Time Thresholds for Assessment of Peak Enhancement Parameters Derived from Dynamic Susceptibility Contrast Enhanced Magnetic Resonance Imaging
Source: PLoS One. 2014 Dec 18;9(12):e114999. doi: 10.1371/journal.pone.0114999 (PMC4270773; doi:10.1371/journal.pone.0114999)
Supplement: S1 Data — Contains the TDC data as provided by the perfusion software used in this study. (ZIP) [file pone.0114999.s001.zip › TDC_data/46.txt]

time	count	mean	sdev	max	min	fit	prop
9,633	0,29	2,47	0,94	8,43	0,35	0,206	-195,2
10,374	0,33	3,54	2,39	14,28	0,23	0,316	-195,2
11,115	0,33	3,91	3,1	19,43	0,46	0,313	-195,2
11,856	0,28	2,86	1,7	17,21	0,58	0,3	-195,2
12,597	0,29	2,68	1,26	13,81	0,23	0,283	-180,9
13,338	0,28	2,61	1,05	11,35	0,46	0,293	-166,6
14,079	0,31	2,67	1,03	7,49	0,46	0,3	-166,6
14,82	0,31	2,75	1,08	7,37	0,46	0,316	-166,6
15,561	0,33	2,61	1,02	6,67	0,11	0,313	-166,6
16,302	0,3	2,84	1,58	13,81	0,58	0,303	-166,6
17,043	0,28	2,45	0,98	7,14	0,23	0,27	-152,3
17,784	0,23	2,95	3,06	34,77	0,23	0,276	100,0
18,525	0,32	2,95	3,51	47,3	0,46	0,303	100,0
19,266	0,36	3,33	3,52	50,93	0,81	0,373	100,0
20,007	0,44	4,35	5,6	50,11	0,11	0,536	100,0
20,748	0,81	6,38	7,25	65,8	0,81	0,953	100,0
21,489	1,61	8,38	7,03	51,99	0,35	2,183	100,0
22,23	4,13	10,75	7,48	62,99	0,46	4,533	100,0
22,971	7,86	11,48	7,38	74,12	0,7	7,596	100,0
23,712	10,8	11,13	6,84	84,77	0,58	10,95	100,0
24,453	14,19	11,31	6,64	87,58	0,58	12,64	100,0
25,194	12,93	11,11	7,25	88,52	0,7	12,773	100,0
25,935	11,2	11,49	8,43	77,86	0,35	10,87	100,0
26,676	8,48	11,52	9,65	86,76	0,46	8,6	100,0
27,416	6,12	12,42	11,97	86,41	0,35	6,186	100,0
28,158	3,96	12,88	13,2	100,0	0,46	4,196	100,0
28,899	2,51	10,52	11,83	84,89	0,7	2,593	100,0
29,64	1,31	8,04	9,33	85,36	0,81	1,626	100,0
30,381	1,06	7,1	9,71	83,95	0,58	1,076	100,0
31,122	0,86	6,55	8,71	79,39	0,93	0,826	100,0
31,863	0,56	6,09	9,46	89,69	0,58	0,63	100,0
32,604	0,47	6,31	9,32	80,79	0,7	0,5	100,0
33,345	0,47	6,48	9,79	86,29	0,93	0,436	100,0
34,086	0,37	5,47	8,12	62,41	0,35	0,393	100,0
34,827	0,34	4,74	6,76	59,01	0,81	0,336	100,0
35,568	0,3	4,13	4,41	54,09	0,81	0,31	100,0
36,309	0,29	3,74	2,46	43,55	1,17	0,269	100,0
37,05	0,22	3,66	3,64	43,55	0,81	0,22	100,0
37,791	0,15	3,8	2,52	34,77	0,58	0,186	100,0
38,532	0,19	3,98	2,51	29,03	1,17	0,17	185,7
39,272	0,17	3,49	1,5	8,78	0,7	0,17	185,7
40,014	0,15	3,72	2,26	21,07	0,93	0,15	185,7
40,755	0,13	3,52	1,88	12,52	0,93	0,14	185,7
41,496	0,14	3,23	1,18	9,36	0,58	0,126	185,7
42,237	0,11	3,67	1,82	11,35	1,05	0,113	209,5
42,978	0,09	3,48	1,69	10,65	0,35	0,116	214,2
43,719	0,15	3,57	1,73	13,58	0,58	0,113	219,0
44,46	0,1	3,15	1,16	8,43	0,7	0,123	223,8
45,201	0,12	3,81	1,93	11,82	0,7	0,116	228,5
45,942	0,13	3,82	1,62	9,48	1,28	0,126	238,0
46,683	0,13	3,47	1,6	10,07	0,81	0,13	238,0
47,424	0,13	3,46	2,68	38,99	0,81	0,126	238,0
48,165	0,12	3,43	1,52	10,07	0,93	0,116	247,6
48,906	0,1	4,05	3,55	45,78	1,05	0,126	257,1
49,647	0,16	3,31	1,6	13,23	0,58	0,126	257,1
50,388	0,12	3,36	1,38	12,88	0,93	0,146	261,9
51,129	0,16	3,62	2,45	35,01	0,93	0,133	266,6
51,87	0,12	4,31	4,24	41,1	0,81	0,143	271,4
52,611	0,15	4,17	3,29	32,55	1,17	0,14	276,1
53,352	0,15	4,0	2,93	25,17	0,81	0,146	280,9
54,093	0,14	3,5	2,02	15,92	1,17	0,13	280,9
54,833	0,1	4,01	3,31	38,29	0,35	0,116	290,4
55,575	0,11	3,51	1,58	12,76	1,05	0,116	295,2
56,316	0,14	3,54	1,75	13,46	0,23	0,133	319,0
57,057	0,15	3,44	1,46	11,35	1,17	0,143	319,0
57,798	0,14	3,3	1,3	8,19	0,7	0,156	319,0
58,539	0,18	4,08	2,28	15,57	1,17	0,163	319,0
59,28	0,17	4,23	2,24	12,52	0,81	0,175	319,0
