# Supplementary material for: Improved Quantification of Cerebral Hemodynamics Using Individualized Time Thresholds for Assessment of Peak Enhancement Parameters Derived from Dynamic Susceptibility Contrast Enhanced Magnetic Resonance Imaging
Source: PLoS One. 2014 Dec 18;9(12):e114999. doi: 10.1371/journal.pone.0114999 (PMC4270773; doi:10.1371/journal.pone.0114999)
Supplement: S1 Data — Contains the TDC data as provided by the perfusion software used in this study. (ZIP) [file pone.0114999.s001.zip › TDC_data/47.txt]

time	count	mean	sdev	max	min	fit	prop
9,633	0,29	4,25	3,28	26,93	0,74	0,19	-185,7
10,374	0,28	3,87	2,68	27,38	0,44	0,28	-185,7
11,115	0,27	3,37	1,26	12,35	0,44	0,29	-185,7
11,856	0,32	4,1	3,66	29,16	0,74	0,306	-185,7
12,597	0,33	3,75	2,09	25,59	1,04	0,313	-185,7
13,338	0,29	3,48	1,44	14,88	0,89	0,283	-185,7
14,079	0,23	3,47	2,03	23,06	1,04	0,263	-185,7
14,82	0,27	3,57	1,82	26,78	0,89	0,243	-175,0
15,561	0,23	3,68	2,55	27,67	0,89	0,273	-164,2
16,302	0,32	3,74	2,27	27,23	0,74	0,29	-164,2
17,043	0,32	3,71	1,89	16,81	0,44	0,3	-164,2
17,784	0,26	3,66	2,04	23,95	0,14	0,293	-160,7
18,525	0,3	3,78	1,76	13,69	0,44	0,296	-153,5
19,266	0,33	3,83	1,6	15,47	0,89	0,296	-153,5
20,007	0,26	3,28	1,13	9,97	0,89	0,29	-153,5
20,748	0,28	3,45	1,23	8,77	1,04	0,27	-153,5
21,489	0,27	4,4	3,03	21,27	0,74	0,263	-153,5
22,23	0,24	4,56	3,83	29,46	0,74	0,233	-153,5
22,971	0,19	3,61	2,49	28,12	0,59	0,199	-153,5
23,712	0,17	3,61	1,75	21,27	0,59	0,189	-132,1
24,453	0,21	3,64	1,51	11,9	0,89	0,216	100,0
25,194	0,27	5,33	6,54	62,94	0,89	0,33	100,0
25,935	0,51	7,67	8,94	84,67	0,59	0,6	100,0
26,676	1,02	9,55	9,62	95,98	0,59	1,433	100,0
27,416	2,77	11,04	8,25	86,9	0,59	2,84	100,0
28,158	4,73	11,28	7,59	73,51	0,89	4,906	100,0
28,899	7,22	11,16	6,87	78,72	0,59	7,136	100,0
29,64	9,46	11,4	7,27	88,54	0,74	9,209	100,0
30,381	10,95	11,3	7,21	78,86	0,74	10,229	100,0
31,122	10,28	11,02	7,2	84,82	0,44	10,219	100,0
31,863	9,43	11,78	8,85	91,22	0,29	9,163	100,0
32,604	7,78	12,16	9,79	91,96	1,19	7,79	100,0
33,345	6,16	12,61	11,54	100,0	0,59	6,073	100,0
34,086	4,28	13,3	13,83	91,07	0,89	4,533	100,0
34,827	3,16	13,99	14,85	97,32	0,59	3,25	100,0
35,568	2,31	12,72	14,45	94,49	0,59	2,433	100,0
36,309	1,83	11,19	13,41	91,22	0,74	1,87	100,0
37,05	1,47	10,49	12,86	97,61	0,89	1,476	100,0
37,791	1,13	8,57	9,94	89,58	0,29	1,15	100,0
38,532	0,85	8,07	10,06	90,47	0,74	0,876	100,0
39,272	0,65	8,48	11,39	93,75	1,04	0,676	100,0
40,014	0,53	7,83	10,9	92,55	0,74	0,53	100,0
40,755	0,41	7,28	11,19	84,07	1,04	0,43	100,0
41,496	0,35	6,67	8,37	72,47	1,33	0,356	100,0
42,237	0,31	6,53	7,58	75,59	0,74	0,353	157,1
42,978	0,4	8,07	6,69	52,82	0,89	0,376	160,7
43,719	0,42	12,46	11,92	62,64	1,04	0,346	160,7
44,46	0,22	5,58	5,34	47,47	1,19	0,29	160,7
45,201	0,23	5,93	5,75	51,78	0,89	0,229	171,4
45,942	0,24	6,14	4,06	23,95	1,04	0,253	175,0
46,683	0,29	5,46	3,55	51,93	1,33	0,243	178,5
47,424	0,2	4,54	2,97	55,05	1,04	0,246	182,1
48,165	0,25	4,8	3,49	41,22	0,59	0,21	185,7
48,906	0,18	4,82	2,68	20,38	0,44	0,21	185,7
49,647	0,2	4,6	1,91	14,88	1,19	0,183	192,8
50,388	0,17	4,81	3,68	51,93	1,19	0,19	210,7
51,129	0,2	5,1	5,26	60,56	1,33	0,193	210,7
51,87	0,21	4,85	2,93	39,58	1,19	0,226	210,7
52,611	0,27	4,83	2,65	27,38	0,59	0,236	210,7
53,352	0,23	5,35	4,99	51,48	1,33	0,24	210,7
54,093	0,22	4,55	2,42	44,49	0,89	0,223	210,7
54,833	0,22	4,56	1,83	20,68	1,33	0,196	210,7
55,575	0,15	4,55	2,58	40,32	1,04	0,18	221,4
56,316	0,17	4,6	2,28	20,53	0,74	0,19	239,2
57,057	0,25	4,96	3,25	32,44	0,89	0,223	239,2
57,798	0,25	5,04	3,05	27,52	0,74	0,463	239,2
58,539	0,89	8,39	7,08	65,02	1,19	0,473	239,2
59,28	0,28	8,27	7,59	40,32	1,48	0,585	239,2
