# Supplementary material for: Improved Quantification of Cerebral Hemodynamics Using Individualized Time Thresholds for Assessment of Peak Enhancement Parameters Derived from Dynamic Susceptibility Contrast Enhanced Magnetic Resonance Imaging
Source: PLoS One. 2014 Dec 18;9(12):e114999. doi: 10.1371/journal.pone.0114999 (PMC4270773; doi:10.1371/journal.pone.0114999)
Supplement: S1 Data — Contains the TDC data as provided by the perfusion software used in this study. (ZIP) [file pone.0114999.s001.zip › TDC_data/48.txt]

time	count	mean	sdev	max	min	fit	prop
9,633	0,12	3,69	1,7	14,86	0,98	0,086	-176,9
10,374	0,14	4,27	2,48	22,3	0,98	0,123	-176,9
11,115	0,11	3,25	1,06	6,87	0,84	0,136	-176,9
11,856	0,16	3,58	1,32	11,64	0,28	0,146	-176,9
12,597	0,17	3,56	1,12	6,73	0,7	0,166	-176,9
13,338	0,17	3,98	1,6	11,78	0,98	0,176	-176,9
14,079	0,19	4,17	1,53	10,23	0,42	0,183	-176,9
14,82	0,19	4,5	2,01	23,14	1,12	0,18	-176,9
15,561	0,16	4,35	2,55	15,14	0,98	0,17	-176,9
16,302	0,16	3,55	1,21	9,39	1,4	0,163	-165,3
17,043	0,17	4,24	2,03	12,06	0,7	0,226	-153,8
17,784	0,35	4,58	1,96	15,98	0,28	0,316	-153,8
18,525	0,43	4,6	1,84	12,48	0,98	0,356	-153,8
19,266	0,29	4,63	2,26	21,73	1,12	0,279	-153,8
20,007	0,12	3,74	1,5	11,92	0,42	0,196	-153,8
20,748	0,18	4,8	4,68	54,69	1,12	0,15	-142,3
21,489	0,15	7,3	9,82	57,64	1,26	0,199	100,0
22,23	0,27	13,44	14,03	75,17	0,98	0,293	100,0
22,971	0,46	15,97	14,51	71,1	1,26	0,553	100,0
23,712	0,93	20,32	15,23	75,45	1,12	1,066	100,0
24,453	1,81	19,25	14,51	86,25	1,12	1,956	100,0
25,194	3,13	17,46	12,9	81,9	1,54	2,876	100,0
25,935	3,69	14,93	9,54	70,54	0,56	4,323	100,0
26,676	6,15	14,02	8,46	69,28	1,26	6,22	100,0
27,416	8,82	13,15	7,31	66,33	1,4	8,51	100,0
28,158	10,56	12,81	6,78	78,12	1,12	10,01	100,0
28,899	10,65	12,6	6,75	75,17	0,84	11,08	100,0
29,64	12,03	13,71	8,14	100,0	0,84	10,203	100,0
30,381	7,93	13,25	8,27	79,66	1,4	8,466	100,0
31,122	5,44	13,14	9,21	96,21	0,98	5,91	100,0
31,863	4,36	13,62	10,26	84,15	0,98	4,366	100,0
32,604	3,3	15,26	11,94	90,32	0,98	3,429	100,0
33,345	2,63	15,66	13,79	99,71	0,84	2,603	100,0
34,086	1,88	16,19	15,05	90,46	0,84	2,203	100,0
34,827	2,1	18,18	14,88	93,12	1,4	1,623	100,0
35,568	0,89	14,5	13,7	72,51	0,56	1,18	100,0
36,309	0,55	11,68	13,58	82,6	0,84	0,64	100,0
37,05	0,48	10,27	11,45	80,92	1,26	0,473	100,0
37,791	0,39	12,7	14,17	82,88	0,98	0,396	100,0
38,532	0,32	9,67	11,97	67,6	0,84	0,343	100,0
39,272	0,32	10,53	11,92	72,23	1,4	0,313	100,0
40,014	0,3	12,21	15,05	88,07	0,7	0,293	100,0
40,755	0,26	10,31	14,1	91,16	1,54	0,25	100,0
41,496	0,19	11,47	15,53	70,96	1,4	0,206	100,0
42,237	0,17	10,66	13,01	80,22	0,98	0,176	100,0
42,978	0,17	10,86	14,98	80,64	1,54	0,16	100,0
43,719	0,14	7,34	9,04	69,28	0,56	0,156	100,0
44,46	0,16	7,79	7,91	70,82	1,68	0,15	100,0
45,201	0,15	8,2	9,32	68,16	1,82	0,143	100,0
45,942	0,12	5,57	5,07	36,74	1,68	0,12	100,0
46,683	0,09	4,82	2,53	17,11	1,26	0,103	100,0
47,424	0,1	4,88	3,55	27,2	0,98	0,083	196,1
48,165	0,06	5,03	2,96	15,7	1,4	0,09	219,2
48,906	0,11	5,29	3,38	34,78	1,68	0,096	219,2
49,647	0,12	4,69	3,49	37,72	1,68	0,113	219,2
50,388	0,11	4,17	1,86	23,56	1,26	0,17	219,2
51,129	0,28	4,76	2,4	43,47	1,4	0,883	219,2
51,87	2,26	10,19	6,36	45,3	1,12	0,9	219,2
52,611	0,16	5,88	3,99	30,71	1,12	0,87	219,2
53,352	0,19	7,33	4,98	40,39	1,68	0,33	226,9
54,093	0,64	7,67	3,31	21,45	1,26	0,45	230,7
54,833	0,52	6,74	3,7	26,64	1,4	0,433	230,7
55,575	0,14	4,52	1,92	20,05	1,12	0,256	230,7
56,316	0,11	5,29	3,53	31,83	1,54	0,123	242,3
57,057	0,12	4,83	2,69	24,96	1,4	0,173	250,0
57,798	0,29	5,74	3,29	35,76	0,84	0,216	250,0
58,539	0,24	5,23	2,71	28,47	1,4	0,21	250,0
59,28	0,1	4,53	1,64	10,93	1,54	0,169	250,0
