# Supplementary material for: Improved Quantification of Cerebral Hemodynamics Using Individualized Time Thresholds for Assessment of Peak Enhancement Parameters Derived from Dynamic Susceptibility Contrast Enhanced Magnetic Resonance Imaging
Source: PLoS One. 2014 Dec 18;9(12):e114999. doi: 10.1371/journal.pone.0114999 (PMC4270773; doi:10.1371/journal.pone.0114999)
Supplement: S1 Data — Contains the TDC data as provided by the perfusion software used in this study. (ZIP) [file pone.0114999.s001.zip › TDC_data/49.txt]

time	count	mean	sdev	max	min	fit	prop
9,633	0,3	3,4	1,29	11,07	0,48	0,193	-197,5
10,374	0,28	3,35	1,22	6,9	0,32	0,3	-197,5
11,115	0,32	3,84	2,35	44,94	0,48	0,283	-197,5
11,856	0,25	3,44	1,33	8,02	0,32	0,273	-197,5
12,597	0,25	3,74	1,68	16,37	0,16	0,263	-190,0
13,338	0,29	3,61	1,48	10,43	0,8	0,273	-180,0
14,079	0,28	3,75	2,38	26,96	0,64	0,28	-180,0
14,82	0,27	3,67	1,49	9,63	0,8	0,293	-180,0
15,561	0,33	3,89	1,53	9,47	0,8	0,293	-180,0
16,302	0,28	3,88	1,49	9,47	0,32	0,29	-180,0
17,043	0,26	3,69	1,53	10,27	0,16	0,276	-175,0
17,784	0,29	4,05	2,86	47,03	0,8	0,293	-172,5
18,525	0,33	3,9	1,48	8,66	0,32	0,286	-172,5
19,266	0,24	3,56	1,73	13,48	0,48	0,283	-172,5
20,007	0,28	3,63	1,57	13,48	0,32	0,266	-165,0
20,748	0,28	4,26	2,91	27,44	0,64	0,286	-150,0
21,489	0,3	3,77	1,51	11,87	0,48	0,29	-150,0
22,23	0,29	4,01	1,85	11,87	0,64	0,293	-150,0
22,971	0,29	3,9	1,48	9,47	0,32	0,3	-150,0
23,712	0,32	3,78	1,43	9,14	0,8	0,323	-150,0
24,453	0,36	3,98	1,44	9,79	0,48	0,326	-150,0
25,194	0,3	3,88	1,5	8,34	0,8	0,293	-150,0
25,935	0,22	3,7	1,49	10,59	0,48	0,25	-150,0
26,676	0,23	3,75	1,44	9,79	0,96	0,246	-142,5
27,416	0,29	3,72	1,39	11,23	0,64	0,266	-137,5
28,158	0,28	4,01	1,66	10,43	0,16	0,27	-137,5
28,899	0,24	3,76	1,33	8,82	0,96	0,243	-137,5
29,64	0,21	4,02	1,8	12,52	0,48	0,236	-132,5
30,381	0,26	3,92	1,55	10,59	0,64	0,25	100,0
31,122	0,28	4,9	3,54	42,69	0,8	0,286	100,0
31,863	0,32	4,63	3,26	44,14	0,8	0,316	100,0
32,604	0,35	6,36	6,79	72,07	0,8	0,396	100,0
33,345	0,52	7,14	8,01	72,39	0,96	0,59	100,0
34,086	0,9	8,94	7,64	68,53	0,96	1,07	100,0
34,827	1,79	12,05	10,68	85,55	1,28	1,766	100,0
35,568	2,61	12,16	9,87	83,62	0,64	3,09	100,0
36,309	4,87	14,02	10,95	84,26	0,16	4,36	100,0
37,05	5,6	12,45	8,32	81,7	0,48	6,039	100,0
37,791	7,65	12,2	7,75	97,59	0,96	7,06	100,0
38,532	7,93	12,01	7,43	91,81	0,8	7,87	100,0
39,272	8,03	11,72	6,91	100,0	0,48	8,286	100,0
40,014	8,9	12,16	8,03	87,64	1,12	8,233	100,0
40,755	7,77	11,84	7,82	95,5	0,48	7,763	100,0
41,496	6,62	12,35	9,02	89,08	0,32	6,563	100,0
42,237	5,3	12,81	10,22	94,22	1,28	5,406	100,0
42,978	4,3	12,61	10,24	83,46	0,8	4,263	100,0
43,719	3,19	12,37	10,66	97,59	1,28	3,243	100,0
44,46	2,24	11,45	10,71	79,93	1,12	2,373	100,0
45,201	1,69	10,32	9,39	77,04	0,16	1,726	100,0
45,942	1,25	9,8	9,56	96,95	0,64	1,376	100,0
46,683	1,19	8,51	8,62	98,23	0,8	1,133	100,0
47,424	0,96	8,35	8,55	87,15	0,96	1,006	100,0
48,165	0,87	7,78	8,74	87,64	0,96	0,826	100,0
48,906	0,65	6,88	7,77	86,83	0,64	0,69	100,0
49,647	0,55	7,7	8,04	92,45	0,96	0,596	100,0
50,388	0,59	7,79	8,72	97,11	0,8	0,54	100,0
51,129	0,48	7,39	9,85	89,24	1,28	0,509	100,0
51,87	0,46	7,13	8,24	79,61	0,64	0,449	100,0
52,611	0,41	8,69	11,64	82,34	1,12	0,42	100,0
53,352	0,39	7,18	7,83	82,34	0,48	0,41	100,0
54,093	0,43	8,79	9,77	75,92	0,96	0,376	100,0
54,833	0,31	5,95	5,2	66,61	1,12	0,346	100,0
55,575	0,3	6,74	7,64	68,86	0,96	0,306	155,0
56,316	0,31	6,83	7,24	75,12	0,96	0,346	162,5
57,057	0,43	6,27	5,08	68,21	0,48	0,389	162,5
57,798	0,43	6,28	3,98	68,05	1,44	0,41	162,5
58,539	0,37	5,77	4,1	54,73	1,28	0,366	162,5
59,28	0,3	6,49	5,91	67,41	1,28	0,334	162,5
