# Supplementary material for: Improved Quantification of Cerebral Hemodynamics Using Individualized Time Thresholds for Assessment of Peak Enhancement Parameters Derived from Dynamic Susceptibility Contrast Enhanced Magnetic Resonance Imaging
Source: PLoS One. 2014 Dec 18;9(12):e114999. doi: 10.1371/journal.pone.0114999 (PMC4270773; doi:10.1371/journal.pone.0114999)
Supplement: S1 Data — Contains the TDC data as provided by the perfusion software used in this study. (ZIP) [file pone.0114999.s001.zip › TDC_data/5.txt]

time	count	mean	sdev	max	min	fit	prop
9,633	0,13	2,21	0,94	6,27	0,41	0,08	-184,2
10,374	0,11	2,48	1,7	13,58	0,61	0,126	-184,2
11,115	0,14	3,61	4,85	27,36	0,41	0,13	-184,2
11,856	0,14	2,62	1,91	19,85	0,72	0,15	-184,2
12,597	0,17	2,13	0,99	6,48	0,2	0,146	-178,9
13,338	0,13	2,07	0,9	5,55	0,61	0,146	-178,9
14,079	0,14	2,35	1,81	12,75	0,3	0,13	-178,9
14,82	0,12	2,64	2,41	22,32	0,61	0,123	-163,1
15,561	0,11	2,27	0,95	6,06	0,2	0,133	-157,8
16,302	0,17	2,3	1,06	8,84	0,72	0,13	-152,6
17,043	0,11	2,32	0,97	6,68	0,41	0,143	100,0
17,784	0,15	2,79	1,99	20,78	0,51	0,42	100,0
18,525	1,0	4,94	2,93	26,33	0,41	0,696	100,0
19,266	0,94	5,43	4,7	48,14	0,72	1,053	100,0
20,007	1,22	9,15	8,71	61,93	0,92	1,173	100,0
20,748	1,36	11,89	10,01	63,37	0,51	1,936	100,0
21,489	3,23	13,65	9,55	60,8	0,92	4,376	100,0
22,23	8,54	12,88	8,02	61,52	0,82	8,68	100,0
22,971	14,27	12,23	7,3	71,39	0,3	12,716	100,0
23,712	15,34	11,92	7,08	71,81	0,72	14,713	100,0
24,453	14,53	11,91	7,5	77,67	0,1	13,713	100,0
25,194	11,27	12,32	8,64	100,0	0,2	11,276	100,0
25,935	8,03	13,35	10,32	83,33	0,72	8,276	100,0
26,676	5,53	14,73	12,46	95,98	0,61	5,533	100,0
27,416	3,04	13,81	12,74	73,97	0,51	3,493	100,0
28,158	1,91	13,25	13,57	93,1	0,72	2,106	100,0
28,899	1,37	13,02	12,07	98,55	0,41	1,396	100,0
29,64	0,91	11,86	11,89	96,6	0,2	0,97	100,0
30,381	0,63	11,15	11,77	67,38	0,72	0,653	100,0
31,122	0,42	11,06	11,99	68,2	0,72	0,466	100,0
31,863	0,35	11,28	11,32	68,62	0,61	0,363	100,0
32,604	0,32	11,51	12,15	63,06	0,61	0,3	100,0
33,345	0,23	11,04	11,74	70,26	0,72	0,253	168,4
34,086	0,21	9,93	11,63	71,39	0,72	0,27	178,9
34,827	0,37	15,08	10,29	59,05	0,3	0,353	178,9
35,568	0,48	8,74	7,5	57,09	0,3	0,33	178,9
36,309	0,14	5,66	6,25	41,76	0,82	0,236	178,9
37,05	0,09	6,77	7,43	43,51	0,92	0,116	178,9
37,791	0,12	4,87	4,82	41,35	0,61	0,096	178,9
38,532	0,08	3,6	1,86	16,46	1,23	0,093	178,9
39,272	0,08	3,94	3,21	31,58	0,51	0,08	178,9
40,014	0,08	3,93	2,69	18,51	0,82	0,073	215,7
40,755	0,06	3,77	3,49	28,9	0,61	0,073	215,7
41,496	0,08	4,85	4,72	41,04	0,92	0,06	215,7
42,237	0,04	5,43	5,74	28,8	0,82	0,056	215,7
42,978	0,05	3,23	1,86	15,94	0,92	0,049	236,8
43,719	0,06	3,78	4,61	41,04	0,82	0,049	242,1
44,46	0,04	3,86	3,8	32,51	1,13	0,05	257,8
45,201	0,05	3,8	2,02	11,11	0,51	0,053	257,8
45,942	0,07	4,36	2,64	16,97	0,41	0,066	257,8
46,683	0,08	5,23	4,53	37,55	1,02	0,063	257,8
47,424	0,04	4,27	4,9	41,35	0,82	0,056	257,8
48,165	0,05	5,13	6,55	37,55	0,72	0,04	273,6
48,906	0,03	3,72	4,32	36,11	0,82	0,043	284,2
49,647	0,05	3,75	4,14	43,0	0,3	0,043	284,2
50,388	0,05	4,81	6,47	37,75	0,41	0,046	289,4
51,129	0,04	3,74	4,3	39,6	0,92	0,043	289,4
51,87	0,04	3,79	3,31	23,97	0,72	0,04	300,0
52,611	0,04	3,44	1,69	11,83	0,72	0,04	305,2
53,352	0,04	2,9	1,21	7,4	0,61	0,046	326,3
54,093	0,06	3,12	1,81	8,43	0,2	0,06	326,3
54,833	0,08	4,56	4,49	39,71	0,51	0,07	326,3
55,575	0,07	3,45	3,37	36,93	0,61	0,07	326,3
56,316	0,06	3,71	3,37	38,06	0,41	0,06	331,5
57,057	0,05	3,51	3,0	25,3	0,92	0,06	336,8
57,798	0,07	3,62	3,76	33,33	0,72	0,153	352,6
58,539	0,34	3,95	2,43	33,95	0,61	0,233	352,6
59,28	0,29	3,52	2,25	34,05	0,3	0,315	352,6
