# Supplementary material for: Improved Quantification of Cerebral Hemodynamics Using Individualized Time Thresholds for Assessment of Peak Enhancement Parameters Derived from Dynamic Susceptibility Contrast Enhanced Magnetic Resonance Imaging
Source: PLoS One. 2014 Dec 18;9(12):e114999. doi: 10.1371/journal.pone.0114999 (PMC4270773; doi:10.1371/journal.pone.0114999)
Supplement: S1 Data — Contains the TDC data as provided by the perfusion software used in this study. (ZIP) [file pone.0114999.s001.zip › TDC_data/50.txt]

time	count	mean	sdev	max	min	fit	prop
9,633	0,14	3,39	1,43	8,89	0,43	0,103	-193,5
10,374	0,17	3,16	1,27	8,32	0,57	0,17	-193,5
11,115	0,2	3,72	1,51	12,62	1,14	0,173	-193,5
11,856	0,15	3,63	1,76	12,48	0,14	0,156	-193,5
12,597	0,12	3,18	1,5	9,61	0,71	0,15	-193,5
13,338	0,18	3,43	1,37	9,32	0,28	0,146	-183,8
14,079	0,14	3,6	1,52	8,6	0,28	0,15	-180,6
14,82	0,13	3,64	1,81	11,62	1,0	0,133	-177,4
15,561	0,13	4,18	2,07	11,76	0,43	0,136	-174,1
16,302	0,15	3,84	1,6	11,62	0,86	0,123	-170,9
17,043	0,09	3,42	1,6	11,04	0,43	0,126	-158,0
17,784	0,14	3,63	1,62	9,03	0,43	0,136	-158,0
18,525	0,18	3,69	1,56	13,62	0,28	0,15	-158,0
19,266	0,13	4,58	3,17	25,68	0,86	0,153	-158,0
20,007	0,15	3,83	1,83	11,04	0,43	0,146	-158,0
20,748	0,16	4,64	2,8	17,07	1,0	0,143	-158,0
21,489	0,12	3,85	1,49	7,89	1,0	0,133	-158,0
22,23	0,12	4,15	1,98	13,91	1,29	0,116	-158,0
22,971	0,11	3,55	1,46	8,17	1,14	0,109	-141,9
23,712	0,1	4,43	2,41	20,22	0,28	0,11	100,0
24,453	0,12	4,2	2,03	11,04	0,28	0,116	100,0
25,194	0,13	4,39	3,19	24,67	0,86	0,143	100,0
25,935	0,18	6,78	6,32	34,72	0,14	0,166	100,0
26,676	0,19	6,41	6,16	64,99	0,86	0,256	100,0
27,416	0,4	7,91	8,88	80,48	0,71	0,436	100,0
28,158	0,72	10,2	8,23	59,54	0,43	0,916	100,0
28,899	1,63	11,87	8,61	66,71	0,71	1,883	100,0
29,64	3,3	13,96	10,17	74,74	0,57	3,493	100,0
30,381	5,55	14,4	9,67	78,04	0,71	6,153	100,0
31,122	9,61	16,14	9,89	83,35	0,28	8,996	100,0
31,863	11,83	16,64	9,69	87,8	0,86	12,026	100,0
32,604	14,64	16,27	9,99	86,51	0,57	12,89	100,0
33,345	12,2	15,22	9,48	88,09	0,43	12,283	100,0
34,086	10,01	14,98	9,71	84,93	0,28	9,786	100,0
34,827	7,15	15,7	12,4	100,0	0,71	7,333	100,0
35,568	4,84	16,13	13,89	90,24	1,0	5,02	100,0
36,309	3,07	16,14	15,09	92,1	0,71	3,28	100,0
37,05	1,93	14,06	13,71	95,12	1,0	2,183	100,0
37,791	1,55	11,97	12,82	96,7	0,43	1,47	100,0
38,532	0,93	8,43	8,52	72,45	0,57	1,033	100,0
39,272	0,62	7,85	8,75	93,97	1,0	0,69	100,0
40,014	0,52	9,53	11,07	89,23	0,43	0,51	100,0
40,755	0,39	8,4	10,7	80,77	0,86	0,44	100,0
41,496	0,41	9,18	11,65	88,09	0,43	0,38	138,7
42,237	0,34	9,59	12,16	81,77	0,86	0,41	141,9
42,978	0,48	8,05	9,84	82,92	0,14	0,366	141,9
43,719	0,28	6,16	5,57	67,71	1,0	0,33	141,9
44,46	0,23	7,7	6,94	50,07	1,0	0,233	141,9
45,201	0,19	6,28	4,63	37,58	0,28	0,193	141,9
45,942	0,16	6,54	5,81	46,62	1,0	0,186	158,0
46,683	0,21	5,69	3,59	36,15	0,86	0,21	164,5
47,424	0,26	5,58	2,9	21,8	1,29	0,286	164,5
48,165	0,39	6,03	2,96	20,37	1,14	0,273	164,5
48,906	0,17	5,28	2,71	15,78	1,57	0,23	164,5
49,647	0,13	7,54	6,22	34,0	0,57	0,143	164,5
50,388	0,13	5,98	3,61	29,98	1,43	0,116	164,5
51,129	0,09	6,29	3,15	16,35	1,43	0,11	180,6
51,87	0,11	6,0	3,67	27,54	1,14	0,143	190,3
52,611	0,23	5,23	2,4	18,07	0,57	0,193	190,3
53,352	0,24	5,05	2,28	18,22	1,14	0,193	190,3
54,093	0,11	5,09	1,99	13,19	0,28	0,15	190,3
54,833	0,1	5,33	3,12	25,68	1,0	0,096	196,7
55,575	0,08	5,36	2,29	12,76	1,29	0,096	196,7
56,316	0,11	5,84	2,84	34,14	1,43	0,093	203,2
57,057	0,09	5,9	3,12	16,35	0,71	0,136	216,1
57,798	0,21	5,09	2,2	17,36	0,28	0,226	216,1
58,539	0,38	5,67	2,63	21,23	1,0	0,253	216,1
59,28	0,17	4,89	1,77	10,9	1,0	0,275	216,1
