# Supplementary material for: Improved Quantification of Cerebral Hemodynamics Using Individualized Time Thresholds for Assessment of Peak Enhancement Parameters Derived from Dynamic Susceptibility Contrast Enhanced Magnetic Resonance Imaging
Source: PLoS One. 2014 Dec 18;9(12):e114999. doi: 10.1371/journal.pone.0114999 (PMC4270773; doi:10.1371/journal.pone.0114999)
Supplement: S1 Data — Contains the TDC data as provided by the perfusion software used in this study. (ZIP) [file pone.0114999.s001.zip › TDC_data/51.txt]

time	count	mean	sdev	max	min	fit	prop
9,633	0,13	3,06	1,32	7,51	0,16	0,09	-195,2
10,374	0,14	3,26	1,62	8,16	0,32	0,136	-195,2
11,115	0,14	3,35	1,57	7,67	0,16	0,123	-190,4
11,856	0,09	3,26	1,4	6,86	0,65	0,133	-176,1
12,597	0,17	3,4	1,46	8,82	0,49	0,153	-176,1
13,338	0,2	4,53	2,51	12,25	0,32	0,16	-176,1
14,079	0,11	3,42	1,4	8,16	0,49	0,139	-171,4
14,82	0,11	3,21	1,35	6,69	0,65	0,166	-157,1
15,561	0,28	9,46	6,56	33,66	0,49	0,233	-157,1
16,302	0,31	9,38	6,52	33,49	0,32	0,243	-157,1
17,043	0,14	5,23	3,74	27,61	0,16	0,199	-157,1
17,784	0,15	4,28	2,53	18,3	0,49	0,126	-147,6
18,525	0,09	6,13	8,89	51,79	0,65	0,143	100,0
19,266	0,19	6,06	7,68	52,28	0,32	0,156	100,0
20,007	0,19	7,78	10,57	78,75	0,81	0,233	100,0
20,748	0,32	10,47	11,39	58,49	0,16	0,456	100,0
21,489	0,86	14,96	13,98	77,61	0,98	1,39	100,0
22,23	2,99	18,86	13,34	72,54	0,32	3,433	100,0
22,971	6,45	18,74	11,88	80,22	0,98	6,636	100,0
23,712	10,47	17,51	10,17	79,24	0,32	10,72	100,0
24,453	15,24	16,93	8,94	78,59	0,65	13,506	100,0
25,194	14,81	16,42	8,79	92,64	0,65	13,906	100,0
25,935	11,67	15,12	8,93	98,36	0,98	12,04	100,0
26,676	9,64	16,47	11,64	92,15	0,65	10,033	100,0
27,416	8,79	19,82	15,01	100,0	0,32	7,419	100,0
28,158	3,83	16,14	13,63	96,89	0,65	5,016	100,0
28,899	2,43	15,51	13,58	97,71	0,65	2,65	100,0
29,64	1,69	16,94	14,52	85,78	0,16	1,836	100,0
30,381	1,39	14,65	12,97	90,19	0,98	1,223	100,0
31,122	0,59	10,18	9,86	92,15	0,32	0,893	100,0
31,863	0,7	10,72	10,11	82,84	0,98	0,576	100,0
32,604	0,44	11,01	12,3	73,36	0,49	0,493	100,0
33,345	0,34	10,15	11,44	73,52	0,98	0,366	100,0
34,086	0,32	12,87	13,24	68,62	0,65	0,33	100,0
34,827	0,33	12,06	13,97	72,54	0,98	0,283	161,9
35,568	0,2	11,33	14,54	74,18	0,81	0,283	161,9
36,309	0,32	11,11	13,62	69,93	0,32	0,27	161,9
37,05	0,29	10,07	10,65	74,18	0,65	0,26	161,9
37,791	0,17	7,89	8,19	48,36	0,32	0,186	161,9
38,532	0,1	6,71	6,95	42,97	0,98	0,126	161,9
39,272	0,11	7,65	6,53	34,47	0,81	0,103	190,4
40,014	0,1	6,7	5,38	40,68	0,98	0,11	204,7
40,755	0,12	5,85	3,63	24,01	0,65	0,113	204,7
41,496	0,12	6,19	3,9	27,94	0,65	0,126	204,7
42,237	0,14	4,95	3,19	21,07	0,49	0,123	204,7
42,978	0,11	6,69	5,34	28,75	0,98	0,116	204,7
43,719	0,1	5,92	4,3	38,23	0,49	0,103	204,7
44,46	0,1	6,81	5,4	27,61	0,98	0,1	204,7
45,201	0,1	6,56	4,54	21,56	0,98	0,096	228,5
45,942	0,09	5,92	3,85	20,42	0,32	0,099	233,3
46,683	0,11	6,01	3,5	22,22	0,98	0,086	238,0
47,424	0,06	5,55	3,06	15,84	1,14	0,096	242,8
48,165	0,12	6,14	4,24	27,28	0,81	0,093	247,6
48,906	0,1	5,75	3,55	33,66	1,3	0,099	252,3
49,647	0,08	6,24	3,87	38,23	0,65	0,09	257,1
50,388	0,09	5,51	3,32	31,2	1,3	0,106	266,6
51,129	0,15	5,77	3,2	22,38	0,98	0,106	266,6
51,87	0,08	5,37	2,61	24,34	0,98	0,106	271,4
52,611	0,09	5,11	3,6	34,8	0,98	0,109	280,9
53,352	0,16	6,83	5,15	45,26	0,65	0,116	280,9
54,093	0,1	5,82	4,07	40,35	0,32	0,11	280,9
54,833	0,07	5,42	4,38	31,37	1,14	0,103	280,9
55,575	0,14	6,1	4,4	44,44	0,98	0,093	295,2
56,316	0,07	5,28	2,22	14,54	0,98	0,093	295,2
57,057	0,07	5,88	6,43	36,6	0,98	0,076	304,7
57,798	0,09	5,82	2,67	20,42	0,32	0,09	309,5
58,539	0,11	6,48	5,36	37,25	0,98	0,086	309,5
59,28	0,06	4,83	2,75	22,05	0,32	0,084	309,5
