# Supplementary material for: Improved Quantification of Cerebral Hemodynamics Using Individualized Time Thresholds for Assessment of Peak Enhancement Parameters Derived from Dynamic Susceptibility Contrast Enhanced Magnetic Resonance Imaging
Source: PLoS One. 2014 Dec 18;9(12):e114999. doi: 10.1371/journal.pone.0114999 (PMC4270773; doi:10.1371/journal.pone.0114999)
Supplement: S1 Data — Contains the TDC data as provided by the perfusion software used in this study. (ZIP) [file pone.0114999.s001.zip › TDC_data/52.txt]

time	count	mean	sdev	max	min	fit	prop
9,633	0,21	2,7	1,64	12,93	0,13	0,136	-194,1
10,374	0,2	2,48	1,14	7,54	0,13	0,186	-194,1
11,115	0,15	2,79	1,41	11,45	0,13	0,176	-194,1
11,856	0,18	2,46	1,25	11,72	0,13	0,16	-182,3
12,597	0,15	2,95	1,43	10,51	0,26	0,196	-170,5
13,338	0,26	2,8	1,13	7,27	0,13	0,196	-170,5
14,079	0,18	2,6	1,06	6,19	0,26	0,21	-164,7
14,82	0,19	2,72	1,38	7,81	0,4	0,18	-158,8
15,561	0,17	2,71	1,28	7,54	0,13	0,203	100,0
16,302	0,25	3,19	1,81	20,88	0,13	0,206	100,0
17,043	0,2	3,79	2,91	33,42	0,4	0,236	100,0
17,784	0,26	4,48	5,92	66,44	0,13	0,27	100,0
18,525	0,35	6,91	8,93	49,32	0,13	0,593	100,0
19,266	1,17	10,56	10,59	61,45	0,13	1,453	100,0
20,007	2,84	13,95	10,63	67,78	0,13	3,873	100,0
20,748	7,61	14,8	9,15	64,15	0,13	8,416	100,0
21,489	14,8	14,39	7,63	65,63	0,13	13,236	100,0
22,23	17,3	13,72	7,62	99,19	0,13	15,64	100,0
22,971	14,82	13,87	8,73	98,38	0,13	14,25	100,0
23,712	10,63	14,07	10,18	96,9	0,13	10,876	100,0
24,453	7,18	14,99	12,67	88,54	0,26	7,61	100,0
25,194	5,02	16,29	15,61	96,63	0,13	5,223	100,0
25,935	3,47	16,44	16,19	91,64	0,13	3,44	100,0
26,676	1,83	13,1	13,87	91,1	0,26	2,183	100,0
27,416	1,25	11,9	13,26	88,94	0,4	1,293	100,0
28,158	0,8	9,86	12,62	84,63	0,13	0,946	100,0
28,899	0,79	9,25	12,64	97,43	0,13	0,696	100,0
29,64	0,5	8,19	11,19	91,77	0,13	0,583	100,0
30,381	0,46	10,0	13,65	100,0	0,26	0,446	100,0
31,122	0,38	12,78	16,09	91,64	0,13	0,373	100,0
31,863	0,28	10,31	15,06	89,48	0,26	0,3	100,0
32,604	0,24	10,07	14,41	74,12	0,26	0,26	100,0
33,345	0,26	12,82	16,33	75,87	0,53	0,22	100,0
34,086	0,16	8,89	11,74	72,77	0,13	0,203	100,0
34,827	0,19	6,24	7,46	62,39	0,13	0,173	100,0
35,568	0,17	6,38	7,53	61,05	0,4	0,17	100,0
36,309	0,15	7,14	6,28	54,31	0,67	0,143	100,0
37,05	0,11	6,19	7,69	40,83	0,13	0,133	100,0
37,791	0,14	4,85	4,51	46,76	0,67	0,13	223,5
38,532	0,14	5,57	5,44	37,73	1,07	0,13	223,5
39,272	0,11	4,29	2,57	19,0	0,4	0,116	235,2
40,014	0,1	4,97	4,21	35,57	0,13	0,13	247,0
40,755	0,18	5,22	4,74	42,45	0,13	0,13	247,0
41,496	0,11	4,41	3,12	35,57	0,4	0,123	252,9
42,237	0,08	6,58	4,89	22,5	0,53	0,136	270,5
42,978	0,22	4,69	4,09	51,07	0,13	0,193	270,5
43,719	0,28	5,51	3,73	36,38	0,13	0,216	270,5
44,46	0,15	5,47	4,79	48,11	0,4	0,19	270,5
45,201	0,14	4,49	3,21	35,44	0,26	0,13	270,5
45,942	0,1	5,18	2,81	26,81	1,07	0,123	288,2
46,683	0,13	4,33	2,32	16,03	0,26	0,123	294,1
47,424	0,14	5,0	3,72	32,61	0,13	0,13	305,8
48,165	0,12	4,57	2,18	10,37	0,26	0,143	305,8
48,906	0,17	5,07	4,25	43,93	0,13	0,14	311,7
49,647	0,13	5,59	3,91	35,17	0,67	0,173	317,6
50,388	0,22	6,38	3,56	24,52	0,26	0,153	317,6
51,129	0,11	4,67	2,79	34,9	0,26	0,14	317,6
51,87	0,09	4,61	2,42	13,07	0,4	0,113	335,2
52,611	0,14	5,72	2,85	18,05	0,13	0,156	347,0
53,352	0,24	5,61	2,71	16,71	1,07	0,166	347,0
54,093	0,12	4,64	1,99	11,32	0,8	0,16	347,0
54,833	0,12	4,35	1,96	12,39	0,26	0,13	358,8
55,575	0,15	4,97	2,48	14,01	0,8	0,163	370,5
56,316	0,22	5,78	3,44	34,9	0,26	0,19	370,5
57,057	0,2	5,38	2,37	13,2	0,26	0,183	370,5
57,798	0,13	5,63	4,74	26,01	0,4	0,14	394,1
58,539	0,09	4,5	2,15	12,39	0,67	0,16	394,1
59,28	0,26	6,17	3,79	25,33	0,4	0,175	394,1
