# Supplementary material for: Improved Quantification of Cerebral Hemodynamics Using Individualized Time Thresholds for Assessment of Peak Enhancement Parameters Derived from Dynamic Susceptibility Contrast Enhanced Magnetic Resonance Imaging
Source: PLoS One. 2014 Dec 18;9(12):e114999. doi: 10.1371/journal.pone.0114999 (PMC4270773; doi:10.1371/journal.pone.0114999)
Supplement: S1 Data — Contains the TDC data as provided by the perfusion software used in this study. (ZIP) [file pone.0114999.s001.zip › TDC_data/53.txt]

time	count	mean	sdev	max	min	fit	prop
9,633	0,19	2,88	1,16	9,77	0,25	0,113	-195,0
10,374	0,15	2,79	2,36	26,06	0,12	0,17	-195,0
11,115	0,17	2,71	1,32	8,77	0,25	0,166	-190,0
11,856	0,18	2,73	1,36	8,64	0,12	0,173	-185,0
12,597	0,17	3,25	3,28	32,83	0,12	0,156	-185,0
13,338	0,12	2,61	1,23	8,64	0,5	0,133	-185,0
14,079	0,11	2,49	1,44	19,79	0,12	0,126	-185,0
14,82	0,15	2,62	1,13	8,02	0,25	0,123	-165,0
15,561	0,11	3,19	2,31	20,3	0,37	0,13	-160,0
16,302	0,13	3,65	3,47	34,58	0,75	0,113	-155,0
17,043	0,1	2,68	2,18	24,43	0,25	0,136	100,0
17,784	0,18	5,58	6,21	34,33	0,25	0,156	100,0
18,525	0,19	6,57	8,45	58,89	0,5	0,236	100,0
19,266	0,34	8,25	9,64	49,12	0,62	0,316	100,0
20,007	0,42	10,62	10,76	59,39	0,37	0,763	100,0
20,748	1,53	14,57	11,54	66,04	0,25	1,89	100,0
21,489	3,72	15,26	10,29	64,03	0,25	3,866	100,0
22,23	6,35	14,1	8,49	61,52	0,5	7,27	100,0
22,971	11,74	13,33	7,54	84,96	0,37	10,396	100,0
23,712	13,1	12,88	7,33	79,07	0,75	12,626	100,0
24,453	13,04	12,6	7,65	100,0	0,25	12,693	100,0
25,194	11,94	13,49	8,95	80,95	0,75	11,839	100,0
25,935	10,54	15,36	11,23	85,46	0,62	9,366	100,0
26,676	5,62	14,19	12,21	88,22	0,75	6,836	100,0
27,416	4,35	13,83	13,04	88,97	0,5	4,346	100,0
28,158	3,07	13,98	13,55	89,34	0,12	3,16	100,0
28,899	2,06	14,1	15,14	92,1	0,62	2,176	100,0
29,64	1,4	13,43	16,09	85,83	0,37	1,446	100,0
30,381	0,88	10,26	12,49	83,45	0,37	0,956	100,0
31,122	0,59	7,45	9,07	84,71	0,75	0,646	100,0
31,863	0,47	7,38	8,98	67,41	0,5	0,473	100,0
32,604	0,36	8,27	13,18	79,82	0,62	0,42	100,0
33,345	0,43	7,52	10,6	99,62	0,5	0,363	100,0
34,086	0,3	7,75	10,15	73,8	0,5	0,3	100,0
34,827	0,17	9,73	14,34	79,07	0,5	0,219	100,0
35,568	0,19	8,55	12,4	82,45	1,12	0,189	100,0
36,309	0,21	7,58	11,62	84,21	0,12	0,183	100,0
37,05	0,15	6,24	7,25	56,76	0,75	0,18	100,0
37,791	0,18	5,43	3,94	41,6	0,62	0,156	100,0
38,532	0,14	5,17	4,44	57,51	1,0	0,13	100,0
39,272	0,07	7,02	10,64	56,26	1,0	0,096	200,0
40,014	0,08	4,11	2,05	12,15	1,0	0,103	225,0
40,755	0,16	4,99	3,02	35,21	0,75	0,113	225,0
41,496	0,1	4,67	2,35	12,65	0,62	0,176	225,0
42,237	0,27	5,31	3,15	53,88	0,12	0,369	225,0
42,978	0,74	5,88	3,13	45,48	0,5	0,423	225,0
43,719	0,26	5,47	4,03	34,96	0,62	0,403	225,0
44,46	0,21	4,9	2,61	20,05	0,25	0,203	225,0
45,201	0,14	4,28	4,15	47,61	0,62	0,166	225,0
45,942	0,15	5,27	2,93	13,28	0,75	0,14	225,0
46,683	0,13	4,35	1,98	12,53	1,0	0,12	225,0
47,424	0,08	4,78	2,88	15,16	0,87	0,1	255,0
48,165	0,09	4,4	2,18	13,9	1,25	0,103	270,0
48,906	0,14	3,91	1,61	12,28	0,87	0,12	270,0
49,647	0,13	4,86	4,43	45,11	0,5	0,146	270,0
50,388	0,17	4,94	2,7	14,66	0,37	0,126	270,0
51,129	0,08	4,62	5,47	50,75	0,75	0,116	270,0
51,87	0,1	4,2	2,07	12,53	0,87	0,103	285,0
52,611	0,13	4,67	3,06	25,31	1,12	0,133	295,0
53,352	0,17	5,25	3,73	25,81	0,5	0,163	295,0
54,093	0,19	4,69	2,63	16,16	0,75	0,146	295,0
54,833	0,08	4,11	1,61	9,02	0,62	0,13	295,0
55,575	0,12	4,39	2,82	29,19	0,62	0,11	310,0
56,316	0,13	4,66	2,83	15,53	1,12	0,13	320,0
57,057	0,14	4,7	2,22	13,78	1,0	0,146	320,0
57,798	0,17	4,95	3,2	38,59	0,75	0,13	320,0
58,539	0,08	3,7	1,44	12,03	1,12	0,116	320,0
59,28	0,1	3,94	1,67	14,66	0,87	0,09	320,0
