# Supplementary material for: Improved Quantification of Cerebral Hemodynamics Using Individualized Time Thresholds for Assessment of Peak Enhancement Parameters Derived from Dynamic Susceptibility Contrast Enhanced Magnetic Resonance Imaging
Source: PLoS One. 2014 Dec 18;9(12):e114999. doi: 10.1371/journal.pone.0114999 (PMC4270773; doi:10.1371/journal.pone.0114999)
Supplement: S1 Data — Contains the TDC data as provided by the perfusion software used in this study. (ZIP) [file pone.0114999.s001.zip › TDC_data/54.txt]

time	count	mean	sdev	max	min	fit	prop
9,633	0,16	2,99	1,47	7,8	0,15	0,113	-197,6
10,374	0,18	3,45	1,67	9,75	0,15	0,236	-197,6
11,115	0,37	4,4	2,1	18,46	0,15	0,233	-197,6
11,856	0,15	4,88	3,18	18,61	0,3	0,216	-197,6
12,597	0,13	5,64	3,8	24,02	1,05	0,146	-190,6
13,338	0,16	3,76	2,19	22,52	0,3	0,15	-181,3
14,079	0,16	4,01	1,92	10,36	0,15	0,18	-181,3
14,82	0,22	4,23	2,54	38,73	0,15	0,199	-181,3
15,561	0,22	3,72	1,87	11,86	0,15	0,199	-181,3
16,302	0,16	4,09	1,83	9,45	0,45	0,246	-179,0
17,043	0,36	4,77	2,13	15,01	0,15	0,233	-176,7
17,784	0,18	4,56	2,08	26,87	0,3	0,24	-174,4
18,525	0,18	4,28	1,71	11,41	0,15	0,16	-174,4
19,266	0,12	4,2	1,94	13,21	0,15	0,143	-174,4
20,007	0,13	4,3	1,89	10,21	0,45	0,126	-167,4
20,748	0,13	3,89	2,34	26,42	0,75	0,166	-160,4
21,489	0,24	4,77	2,23	10,81	0,45	0,229	-160,4
22,23	0,32	4,63	2,12	15,46	0,3	0,256	-160,4
22,971	0,21	4,95	2,79	18,16	0,15	0,246	-160,4
23,712	0,21	4,79	2,67	19,36	0,15	0,196	-160,4
24,453	0,17	4,33	1,72	15,76	0,15	0,176	-160,4
25,194	0,15	4,24	2,65	20,87	0,15	0,156	-160,4
25,935	0,15	3,88	1,84	13,36	0,15	0,153	-148,8
26,676	0,16	4,33	2,02	14,86	0,45	0,153	-146,5
27,416	0,15	4,14	1,89	11,26	0,45	0,19	-139,5
28,158	0,26	4,51	1,98	13,36	0,15	0,32	-139,5
28,899	0,55	5,39	2,44	16,96	0,3	0,32	-139,5
29,64	0,15	4,31	1,62	10,36	0,3	0,296	-139,5
30,381	0,19	4,3	1,71	13,36	0,3	0,173	-134,8
31,122	0,18	4,24	1,73	15,76	0,15	0,18	-130,2
31,863	0,17	4,36	2,32	33,93	0,3	0,18	-130,2
32,604	0,19	4,74	3,23	30,18	0,15	0,176	-127,9
33,345	0,17	5,07	4,22	36,18	0,3	0,193	100,0
34,086	0,22	5,71	4,86	47,89	0,15	0,283	100,0
34,827	0,46	8,0	9,19	71,77	0,15	0,736	100,0
35,568	1,53	9,27	7,39	77,32	0,3	1,07	100,0
36,309	1,22	10,5	10,0	77,02	0,45	1,383	100,0
37,05	1,4	10,93	9,02	75,67	0,3	1,796	100,0
37,791	2,77	13,38	10,11	71,77	0,3	2,596	100,0
38,532	3,62	12,36	8,58	68,91	0,3	3,95	100,0
39,272	5,46	13,07	7,92	68,91	0,45	4,956	100,0
40,014	5,79	12,31	7,33	67,26	0,15	6,346	100,0
40,755	7,79	12,51	6,93	85,58	0,15	6,836	100,0
41,496	6,93	12,41	7,25	92,19	0,45	8,87	100,0
42,237	11,89	13,94	8,82	78,22	0,15	8,82	100,0
42,978	7,64	12,39	8,09	97,14	0,3	8,5	100,0
43,719	5,97	12,08	8,23	84,38	0,15	6,106	100,0
44,46	4,71	12,24	8,91	82,73	0,45	5,0	100,0
45,201	4,32	13,3	10,74	89,63	0,3	4,193	100,0
45,942	3,55	14,0	11,96	84,83	0,15	3,58	100,0
46,683	2,87	13,98	12,25	90,99	0,15	2,869	100,0
47,424	2,19	13,5	12,49	87,53	0,3	2,276	100,0
48,165	1,77	14,24	13,28	86,78	0,45	2,003	100,0
48,906	2,05	15,67	14,43	90,54	0,15	1,913	100,0
49,647	1,92	13,55	13,39	88,88	0,15	1,603	100,0
50,388	0,84	9,58	10,47	90,54	0,3	1,133	100,0
51,129	0,64	10,21	11,52	79,27	0,15	0,73	100,0
51,87	0,71	8,68	9,92	71,77	0,15	0,636	100,0
52,611	0,56	8,73	9,6	72,07	0,15	0,58	134,8
53,352	0,47	7,79	10,1	82,43	0,15	0,593	139,5
54,093	0,75	8,02	8,32	81,53	0,3	0,633	139,5
54,833	0,68	7,76	8,18	82,58	0,15	0,603	139,5
55,575	0,38	7,49	8,83	75,37	0,15	0,47	139,5
56,316	0,35	7,98	10,21	100,0	0,15	0,356	139,5
57,057	0,34	8,34	10,85	86,93	0,15	0,346	148,8
57,798	0,35	8,38	9,66	84,83	0,15	0,386	155,8
58,539	0,47	8,34	9,79	66,81	0,15	0,42	155,8
59,28	0,44	7,53	7,69	73,72	0,15	0,454	155,8
