# Supplementary material for: Improved Quantification of Cerebral Hemodynamics Using Individualized Time Thresholds for Assessment of Peak Enhancement Parameters Derived from Dynamic Susceptibility Contrast Enhanced Magnetic Resonance Imaging
Source: PLoS One. 2014 Dec 18;9(12):e114999. doi: 10.1371/journal.pone.0114999 (PMC4270773; doi:10.1371/journal.pone.0114999)
Supplement: S1 Data — Contains the TDC data as provided by the perfusion software used in this study. (ZIP) [file pone.0114999.s001.zip › TDC_data/55.txt]

time	count	mean	sdev	max	min	fit	prop
4,12	0,75	4,45	4,64	33,52	0,14	0,476	-193,1
5,15	0,68	3,66	2,09	21,92	0,14	0,76	-193,1
6,18	0,85	4,57	4,48	37,76	0,14	0,76	-193,1
7,21	0,75	4,16	3,84	53,74	0,14	0,8	-189,6
8,24	0,8	4,43	3,09	29,27	0,14	0,799	-186,2
9,27	0,85	4,64	3,91	51,06	0,14	0,863	-179,3
10,3	0,94	4,47	3,12	25,74	0,14	0,956	-179,3
11,33	1,08	5,07	3,69	25,17	0,14	0,933	-175,8
12,36	0,78	4,93	3,54	27,43	0,14	0,97	-172,4
13,39	1,05	5,59	4,19	35,64	0,14	0,943	-172,4
14,42	1,0	5,43	4,06	27,58	0,14	0,936	-165,5
15,45	0,76	4,97	3,69	23,05	0,14	1,526	-155,1
16,48	2,82	16,82	11,46	66,9	0,14	3,643	-155,1
17,51	7,35	17,26	12,2	100,0	0,14	3,89	-155,1
18,54	1,5	8,6	6,52	46,95	0,14	3,403	-155,1
19,57	1,36	10,37	7,49	45,82	0,14	1,313	-155,1
20,6	1,08	10,0	7,07	43,28	0,14	1,22	-144,8
21,63	1,22	13,54	9,06	49,5	0,28	1,266	-137,9
22,66	1,5	13,74	9,02	61,24	0,14	1,393	-137,9
23,69	1,46	14,54	9,67	65,62	0,42	1,29	-137,9
24,72	0,91	12,08	8,13	64,49	0,14	1,033	-137,9
25,75	0,73	11,76	8,48	66,05	0,7	0,936	-127,5
26,78	1,17	13,74	10,07	68,45	0,14	1,39	100,0
27,81	2,27	15,72	11,38	79,49	0,14	2,976	100,0
28,84	5,49	18,86	13,44	87,97	0,14	4,766	100,0
29,87	6,54	17,83	12,64	87,97	0,28	6,31	100,0
30,9	6,9	14,58	9,35	71,85	0,42	6,713	100,0
31,93	6,7	14,06	9,18	79,63	0,28	7,3	100,0
32,96	8,3	13,51	8,96	77,51	0,14	7,683	100,0
33,99	8,05	14,14	9,78	82,74	0,14	7,856	100,0
35,02	7,22	15,77	12,5	96,46	0,28	6,823	100,0
36,05	5,2	16,97	14,05	99,29	0,14	5,176	100,0
37,08	3,11	17,57	14,39	83,16	0,14	3,56	100,0
38,11	2,37	16,64	14,1	89,53	0,28	2,266	100,0
39,14	1,32	17,04	14,24	84,44	0,56	1,496	100,0
40,17	0,8	14,35	12,82	75,95	0,42	0,93	100,0
41,2	0,67	14,78	12,85	84,72	0,7	0,676	100,0
42,23	0,56	13,36	11,98	85,43	0,84	0,57	100,0
43,26	0,48	11,95	11,16	77,79	0,14	0,493	100,0
44,29	0,44	12,15	10,89	73,97	0,14	0,406	100,0
45,32	0,3	12,72	11,11	66,76	0,28	0,373	100,0
46,35	0,38	12,12	9,68	64,21	0,14	0,353	100,0
47,38	0,38	11,15	7,78	50,35	0,14	0,35	100,0
48,41	0,29	10,2	8,08	66,61	1,13	0,303	155,1
49,44	0,24	9,98	7,46	47,38	0,7	0,31	155,1
50,47	0,4	11,49	7,63	39,74	0,7	0,32	155,1
