# Supplementary material for: Improved Quantification of Cerebral Hemodynamics Using Individualized Time Thresholds for Assessment of Peak Enhancement Parameters Derived from Dynamic Susceptibility Contrast Enhanced Magnetic Resonance Imaging
Source: PLoS One. 2014 Dec 18;9(12):e114999. doi: 10.1371/journal.pone.0114999 (PMC4270773; doi:10.1371/journal.pone.0114999)
Supplement: S1 Data — Contains the TDC data as provided by the perfusion software used in this study. (ZIP) [file pone.0114999.s001.zip › TDC_data/56.txt]

time	count	mean	sdev	max	min	fit	prop
4,12	0,7	2,11	1,09	13,25	0,1	0,513	-188,8
5,15	0,84	2,18	1,28	15,69	0,1	0,796	-188,8
6,18	0,85	2,31	1,4	18,34	0,1	0,863	-188,8
7,21	0,9	2,47	2,61	23,85	0,1	0,86	-188,8
8,24	0,83	2,37	2,05	23,44	0,1	0,799	-188,8
9,27	0,67	2,42	1,87	22,42	0,1	0,733	-188,8
10,3	0,7	2,26	1,47	18,04	0,1	0,703	-188,8
11,33	0,74	2,12	1,66	20,08	0,1	0,68	-188,8
12,36	0,6	2,26	1,46	17,02	0,1	0,666	-188,8
13,39	0,66	2,43	1,93	17,63	0,1	0,616	-150,0
14,42	0,59	2,34	1,99	26,09	0,1	0,633	-144,4
15,45	0,65	2,05	1,42	17,63	0,1	0,576	-144,4
16,48	0,49	2,17	1,78	28,44	0,1	0,57	-133,3
17,51	0,57	2,77	2,75	29,66	0,1	0,63	100,0
18,54	0,83	3,71	4,55	48,01	0,1	0,976	100,0
19,57	1,53	6,13	6,75	57,79	0,1	2,486	100,0
20,6	5,1	10,16	8,56	62,79	0,1	6,703	100,0
21,63	13,48	11,52	8,01	71,76	0,1	13,186	100,0
22,66	20,98	11,62	7,8	80,12	0,1	17,573	100,0
23,69	18,26	11,4	8,48	92,45	0,1	17,226	100,0
24,72	12,44	10,94	10,04	85,72	0,1	12,243	100,0
25,75	6,03	10,05	11,13	100,0	0,1	7,243	100,0
26,78	3,26	7,76	9,37	69,72	0,1	3,736	100,0
27,81	1,92	6,87	9,58	76,55	0,1	2,1	100,0
28,84	1,12	7,57	10,58	79,91	0,1	1,3	100,0
29,87	0,86	6,62	10,49	75,94	0,1	0,88	100,0
30,9	0,66	6,51	8,8	61,97	0,1	0,663	100,0
31,93	0,47	5,97	5,71	55,24	0,1	0,503	100,0
32,96	0,38	5,5	5,02	42,71	0,3	0,379	100,0
33,99	0,29	5,02	4,87	25,17	0,1	0,313	100,0
35,02	0,27	3,96	3,8	28,44	0,1	0,25	100,0
36,05	0,19	4,36	3,75	24,05	0,4	0,206	100,0
37,08	0,16	4,08	3,71	23,75	0,3	0,16	100,0
38,11	0,13	4,47	4,41	25,28	0,3	0,136	100,0
39,14	0,12	3,57	2,89	19,97	0,3	0,13	188,8
40,17	0,14	3,79	3,08	18,04	0,1	0,13	194,4
41,2	0,13	4,1	3,74	30,78	0,2	0,133	200,0
42,23	0,13	4,38	4,17	37,41	0,5	0,123	205,5
43,26	0,11	4,31	4,13	35,67	0,1	0,126	227,7
44,29	0,14	5,02	4,41	23,64	0,1	0,136	227,7
45,32	0,16	5,39	4,65	28,64	0,2	0,146	227,7
46,35	0,14	5,92	5,6	24,05	0,1	0,163	227,7
47,38	0,19	6,21	5,72	22,73	0,2	0,146	227,7
48,41	0,11	6,16	5,68	21,81	0,2	0,143	250,0
49,44	0,13	4,31	3,98	20,18	0,2	0,113	250,0
50,47	0,1	5,15	4,79	20,18	0,3	0,115	250,0
