# Supplementary material for: Improved Quantification of Cerebral Hemodynamics Using Individualized Time Thresholds for Assessment of Peak Enhancement Parameters Derived from Dynamic Susceptibility Contrast Enhanced Magnetic Resonance Imaging
Source: PLoS One. 2014 Dec 18;9(12):e114999. doi: 10.1371/journal.pone.0114999 (PMC4270773; doi:10.1371/journal.pone.0114999)
Supplement: S1 Data — Contains the TDC data as provided by the perfusion software used in this study. (ZIP) [file pone.0114999.s001.zip › TDC_data/57.txt]

time	count	mean	sdev	max	min	fit	prop
5,55	0,57	2,16	1,77	17,97	0,07	0,333	-194,4
6,66	0,43	3,29	3,34	26,12	0,07	0,463	-194,4
7,77	0,39	3,89	3,88	22,72	0,07	0,406	-194,4
8,88	0,4	3,5	2,92	15,51	0,07	0,399	-194,4
9,99	0,41	3,5	3,01	14,41	0,07	0,353	-194,4
11,1	0,25	3,91	3,05	16,07	0,07	0,306	-194,4
12,21	0,26	3,81	3,18	21,14	0,15	0,246	-194,4
13,32	0,23	3,83	3,25	22,16	0,15	0,216	-194,4
14,43	0,16	3,82	2,96	16,86	0,23	0,193	-194,4
15,54	0,19	3,59	3,02	23,11	0,39	0,18	-150,0
16,65	0,19	5,19	3,81	22,09	0,07	0,196	100,0
17,76	0,21	6,47	6,93	31,82	0,07	0,203	100,0
18,87	0,21	7,56	7,0	33,96	0,23	0,3	100,0
19,98	0,48	10,0	8,83	46,55	0,63	0,563	100,0
21,09	1,0	10,7	8,47	51,14	0,15	1,476	100,0
22,2	2,95	13,2	8,25	61,67	0,15	4,823	100,0
23,31	10,52	15,01	7,9	56,84	0,23	11,44	100,0
24,42	20,85	14,87	7,45	81,63	0,15	18,603	100,0
25,53	24,44	14,76	7,34	77,59	0,31	20,61	100,0
26,64	16,54	14,39	7,89	62,78	0,39	16,31	100,0
27,75	7,95	15,21	9,83	100,0	0,15	9,393	100,0
28,86	3,69	15,62	11,73	91,13	0,47	4,34	100,0
29,97	1,38	15,41	12,69	91,84	0,47	1,883	100,0
31,08	0,58	14,11	13,13	96,67	0,15	0,793	100,0
32,19	0,42	14,97	14,51	91,36	0,87	0,453	100,0
33,3	0,36	11,78	10,36	53,68	0,71	0,383	100,0
34,41	0,37	11,94	10,27	63,89	0,31	0,343	100,0
35,52	0,3	9,26	7,83	40,69	0,63	0,293	100,0
36,63	0,21	9,69	9,68	46,87	0,47	0,243	100,0
37,74	0,22	9,35	7,17	40,53	0,95	0,223	161,1
38,85	0,24	7,95	6,86	52,57	0,71	0,223	166,6
39,96	0,21	8,59	8,54	50,67	0,07	0,223	166,6
41,07	0,22	8,07	7,52	45,28	0,39	0,22	177,7
42,18	0,23	8,39	6,21	32,3	0,95	0,223	188,8
43,29	0,22	9,39	6,42	36,1	0,07	0,223	188,8
44,4	0,22	8,54	6,29	31,98	0,39	0,206	188,8
45,51	0,18	8,4	6,9	36,26	0,15	0,203	200,0
46,62	0,21	10,12	8,04	38,32	0,79	0,226	216,6
47,73	0,29	10,31	9,19	51,62	0,79	0,229	216,6
48,84	0,19	7,73	6,42	35,39	0,39	0,246	216,6
49,95	0,26	10,56	7,73	43,07	0,31	0,24	222,2
51,06	0,27	12,47	8,73	50,11	0,63	0,266	244,4
52,17	0,27	11,0	9,34	44,02	0,31	0,276	244,4
53,28	0,29	8,88	7,3	34,99	0,07	0,28	244,4
54,39	0,28	9,65	7,38	36,73	0,07	0,285	244,4
