# Supplementary material for: Improved Quantification of Cerebral Hemodynamics Using Individualized Time Thresholds for Assessment of Peak Enhancement Parameters Derived from Dynamic Susceptibility Contrast Enhanced Magnetic Resonance Imaging
Source: PLoS One. 2014 Dec 18;9(12):e114999. doi: 10.1371/journal.pone.0114999 (PMC4270773; doi:10.1371/journal.pone.0114999)
Supplement: S1 Data — Contains the TDC data as provided by the perfusion software used in this study. (ZIP) [file pone.0114999.s001.zip › TDC_data/58.txt]

time	count	mean	sdev	max	min	fit	prop
5,55	0,92	3,22	2,55	31,62	0,1	0,51	-195,6
6,66	0,61	3,85	3,98	34,29	0,1	0,806	-195,6
7,77	0,89	4,51	3,56	47,71	0,1	0,753	-195,6
8,88	0,76	4,07	3,29	33,54	0,1	0,736	-195,6
9,99	0,56	4,4	2,62	15,01	0,21	0,6	-195,6
11,1	0,48	6,01	5,76	32,48	0,1	0,5	-195,6
12,21	0,46	4,38	3,08	21,72	0,1	0,439	-195,6
13,32	0,38	4,52	3,32	25,23	0,53	0,423	-195,6
14,43	0,43	4,64	3,37	21,19	0,21	0,396	-165,2
15,54	0,38	4,47	2,91	17,35	0,21	0,406	-160,8
16,65	0,41	4,78	4,26	35,03	0,21	0,399	-156,5
17,76	0,41	4,97	4,98	43,34	0,1	0,403	-152,1
18,87	0,39	6,07	5,16	31,3	0,1	0,363	-152,1
19,98	0,29	6,86	7,81	56,23	0,1	0,346	-143,4
21,09	0,36	7,06	6,7	45,68	0,1	0,379	100,0
22,2	0,49	7,26	6,51	46,64	0,21	0,596	100,0
23,31	0,94	8,41	7,24	52,5	0,42	0,989	100,0
24,42	1,54	8,83	7,93	59,21	0,1	1,913	100,0
25,53	3,26	11,27	9,06	64,21	0,21	2,489	100,0
26,64	2,67	9,14	6,36	53,24	0,21	3,196	100,0
27,75	3,66	10,15	7,35	75,71	0,31	3,946	100,0
28,86	5,51	11,26	7,18	78,91	0,21	5,796	100,0
29,97	8,22	11,2	6,88	72,31	0,31	7,443	100,0
31,08	8,6	10,92	6,41	58,25	0,1	7,923	100,0
32,19	6,95	11,01	7,01	79,12	0,31	6,683	100,0
33,3	4,5	11,45	8,14	90,94	0,31	4,743	100,0
34,41	2,78	11,18	8,59	74,12	0,1	2,913	100,0
35,52	1,46	10,17	9,44	100,0	0,42	1,773	100,0
36,63	1,08	8,16	6,25	48,24	0,53	1,166	100,0
37,74	0,96	9,29	8,53	72,73	0,1	0,886	100,0
38,85	0,62	7,23	4,94	34,07	0,1	0,77	100,0
39,96	0,73	8,95	6,99	45,79	0,63	0,74	100,0
41,07	0,87	9,07	6,82	44,19	0,31	0,733	100,0
42,18	0,6	8,06	7,24	54,2	0,85	0,726	100,0
43,29	0,71	7,58	5,86	44,3	0,21	0,676	147,8
44,4	0,72	7,53	5,52	35,03	0,63	0,816	178,2
45,51	1,02	7,94	6,3	56,44	0,1	1,083	178,2
46,62	1,51	8,87	6,67	61,98	0,1	1,713	178,2
47,73	2,61	9,56	6,16	51,11	0,53	2,81	178,2
48,84	4,31	9,61	5,81	53,46	0,1	4,126	178,2
49,95	5,46	9,91	5,64	52,07	0,42	5,196	178,2
51,06	5,82	10,59	6,57	63,57	0,21	5,803	178,2
52,17	6,13	11,07	6,96	55,91	0,21	5,753	178,2
53,28	5,31	11,07	7,53	62,3	0,1	4,829	178,2
54,39	3,05	10,46	7,62	55,16	0,21	4,18	178,2
