# Supplementary material for: Improved Quantification of Cerebral Hemodynamics Using Individualized Time Thresholds for Assessment of Peak Enhancement Parameters Derived from Dynamic Susceptibility Contrast Enhanced Magnetic Resonance Imaging
Source: PLoS One. 2014 Dec 18;9(12):e114999. doi: 10.1371/journal.pone.0114999 (PMC4270773; doi:10.1371/journal.pone.0114999)
Supplement: S1 Data — Contains the TDC data as provided by the perfusion software used in this study. (ZIP) [file pone.0114999.s001.zip › TDC_data/59.txt]

time	count	mean	sdev	max	min	fit	prop
4,12	0,62	2,41	1,13	10,49	0,13	0,399	-166,6
5,15	0,58	2,6	1,88	27,59	0,13	0,623	-166,6
6,18	0,67	2,76	2,06	20,86	0,13	0,653	-166,6
7,21	0,71	2,73	1,84	25,3	0,13	0,686	-166,6
8,24	0,68	2,93	2,27	26,37	0,13	0,693	-166,6
9,27	0,69	2,88	2,24	20,59	0,13	0,673	-158,3
10,3	0,65	3,87	4,88	70,52	0,13	0,686	100,0
11,33	0,72	3,5	3,17	26,11	0,13	0,79	100,0
12,36	1,0	5,72	7,51	77,25	0,13	1,519	100,0
13,39	2,84	13,03	12,74	92,32	0,13	4,226	100,0
14,42	8,84	15,77	11,84	92,05	0,13	10,166	100,0
15,45	18,82	15,89	10,27	93,53	0,13	16,076	100,0
16,48	20,57	15,71	10,5	92,32	0,13	18,463	100,0
17,51	16,0	15,99	12,62	96,36	0,13	15,436	100,0
18,54	9,74	16,85	15,3	97,71	0,13	10,38	100,0
19,57	5,4	15,63	16,42	93,67	0,13	5,95	100,0
20,6	2,71	11,87	13,84	88,15	0,13	3,349	100,0
21,63	1,94	10,13	12,58	92,73	0,13	1,9	100,0
22,66	1,05	10,02	13,74	100,0	0,13	1,26	100,0
23,69	0,79	9,99	14,19	96,76	0,13	0,8	100,0
24,72	0,56	11,54	15,55	88,42	0,13	0,59	100,0
25,75	0,42	12,12	15,11	92,19	0,26	0,406	100,0
26,78	0,24	10,32	12,68	80,34	0,26	0,286	100,0
27,81	0,2	9,41	10,15	66,75	0,26	0,199	100,0
28,84	0,16	8,66	8,73	48,18	0,67	0,17	100,0
29,87	0,15	6,46	5,78	39,03	0,13	0,146	100,0
30,9	0,13	8,49	8,46	38,22	0,13	0,13	100,0
31,93	0,11	6,72	7,3	33,1	0,4	0,109	100,0
32,96	0,09	7,36	6,88	38,22	0,13	0,106	233,3
33,99	0,12	7,82	6,61	32,03	0,53	0,106	241,6
35,02	0,11	6,31	6,58	36,87	0,26	0,109	250,0
36,05	0,1	9,36	9,29	49,79	0,67	0,1	250,0
37,08	0,09	8,6	7,97	36,87	0,26	0,093	266,6
38,11	0,09	9,06	9,11	51,81	0,4	0,103	291,6
39,14	0,13	9,4	10,02	48,04	0,26	0,106	291,6
40,17	0,1	8,63	7,65	41,31	0,67	0,113	291,6
41,2	0,11	8,95	8,4	40,78	0,26	0,1	300,0
42,23	0,09	6,95	6,38	34,85	0,4	0,123	341,6
43,26	0,17	8,35	6,65	34,85	0,26	0,14	341,6
44,29	0,16	7,18	6,47	42,26	0,26	0,21	341,6
45,32	0,3	7,4	5,5	38,62	0,4	0,303	341,6
46,35	0,45	7,61	6,75	43,74	0,26	0,32	341,6
47,38	0,21	6,23	5,6	39,03	0,13	0,276	341,6
48,41	0,17	5,46	4,03	25,97	0,13	0,186	341,6
49,44	0,18	8,37	7,9	46,7	0,13	0,16	341,6
50,47	0,13	7,36	7,94	45,35	0,13	0,155	341,6
