# Supplementary material for: Improved Quantification of Cerebral Hemodynamics Using Individualized Time Thresholds for Assessment of Peak Enhancement Parameters Derived from Dynamic Susceptibility Contrast Enhanced Magnetic Resonance Imaging
Source: PLoS One. 2014 Dec 18;9(12):e114999. doi: 10.1371/journal.pone.0114999 (PMC4270773; doi:10.1371/journal.pone.0114999)
Supplement: S1 Data — Contains the TDC data as provided by the perfusion software used in this study. (ZIP) [file pone.0114999.s001.zip › TDC_data/6.txt]

time	count	mean	sdev	max	min	fit	prop
9,633	0,11	3,04	2,31	15,16	0,24	0,076	-185,7
10,374	0,12	2,79	1,23	8,38	0,61	0,116	-185,7
11,115	0,12	2,8	1,47	10,48	0,49	0,116	-185,7
11,856	0,11	2,95	1,46	8,87	0,49	0,13	-178,5
12,597	0,16	2,92	1,57	11,09	0,12	0,12	-171,4
13,338	0,09	2,61	1,25	11,46	0,73	0,12	-171,4
14,079	0,11	3,24	4,09	41,55	0,49	0,106	-157,1
14,82	0,12	5,2	6,65	38,96	0,12	0,123	100,0
15,561	0,14	6,6	8,39	48,21	0,86	0,22	100,0
16,302	0,4	8,61	9,38	58,81	0,73	0,726	100,0
17,043	1,64	10,85	9,02	57,21	0,36	2,05	100,0
17,784	4,11	11,27	7,41	58,69	0,86	4,863	100,0
18,525	8,84	11,09	6,21	60,29	0,73	9,19	100,0
19,266	14,62	11,54	6,37	71,27	0,49	13,276	100,0
20,007	16,37	11,43	6,48	81,13	0,73	15,523	100,0
20,748	15,58	11,61	7,62	94,45	0,73	14,653	100,0
21,489	12,01	12,46	9,68	86,68	0,49	11,536	100,0
22,23	7,02	13,22	11,38	85,57	0,49	7,753	100,0
22,971	4,23	12,95	12,27	94,2	0,61	4,66	100,0
23,712	2,73	12,57	12,94	93,21	0,36	2,923	100,0
24,453	1,81	12,47	13,38	97,78	0,49	1,853	100,0
25,194	1,02	8,67	10,25	73,73	0,36	1,17	100,0
25,935	0,68	8,97	11,13	98,39	0,49	0,726	100,0
26,676	0,48	10,18	12,73	100,0	0,49	0,51	100,0
27,416	0,37	9,34	12,56	98,64	0,86	0,403	100,0
28,158	0,36	10,57	14,21	76,81	0,98	0,323	100,0
28,899	0,24	9,66	13,19	77,06	0,86	0,26	100,0
29,64	0,18	11,26	15,89	83,72	0,98	0,196	100,0
30,381	0,17	8,83	13,16	77,68	0,98	0,15	100,0
31,122	0,1	8,16	11,83	64,73	0,86	0,123	100,0
31,863	0,1	6,31	8,85	63,13	0,73	0,086	100,0
32,604	0,06	5,96	8,33	44,01	0,73	0,083	221,4
33,345	0,09	4,1	3,82	39,21	0,24	0,083	228,5
34,086	0,1	3,92	1,44	12,33	1,1	0,099	235,7
34,827	0,11	4,07	1,53	8,87	0,86	0,093	235,7
35,568	0,07	4,48	3,31	25,52	0,86	0,083	235,7
36,309	0,07	4,22	2,51	19,97	1,23	0,073	257,1
37,05	0,08	4,96	5,12	35,01	0,86	0,086	278,5
37,791	0,11	3,91	1,48	10,72	1,35	0,103	278,5
38,532	0,12	4,65	4,44	40,32	0,49	0,103	278,5
39,272	0,08	3,85	1,88	14,05	0,61	0,116	285,7
40,014	0,15	6,06	4,24	23,55	0,98	0,109	285,7
40,755	0,1	4,24	2,57	34,15	0,24	0,103	285,7
41,496	0,06	4,06	1,88	9,61	1,35	0,076	285,7
42,237	0,07	5,04	5,07	45,25	1,1	0,063	314,2
42,978	0,06	4,88	3,78	26,14	0,98	0,07	357,1
43,719	0,08	3,97	2,37	15,9	0,49	0,08	357,1
44,46	0,1	3,95	1,6	13,19	1,1	0,093	357,1
45,201	0,1	4,3	2,39	24,78	1,23	0,096	357,1
45,942	0,09	4,22	1,48	8,5	1,23	0,116	357,1
46,683	0,16	4,33	1,74	10,85	0,86	0,116	357,1
47,424	0,1	4,32	2,14	20,59	1,47	0,126	364,2
48,165	0,12	4,17	1,86	23,42	1,35	0,116	371,4
48,906	0,13	4,02	1,71	21,08	0,98	0,143	392,8
49,647	0,18	4,03	1,65	13,68	0,61	0,166	392,8
50,388	0,19	4,13	1,61	12,7	0,98	0,186	392,8
51,129	0,19	4,53	2,25	13,81	0,36	0,173	400,0
51,87	0,14	4,21	2,31	33,9	0,98	0,173	400,0
52,611	0,19	4,12	1,51	10,11	0,61	0,17	414,2
53,352	0,18	4,16	1,3	8,63	0,86	0,17	414,2
54,093	0,14	4,1	1,91	19,72	0,86	0,16	428,5
54,833	0,16	4,35	2,39	32,42	1,35	0,183	457,1
55,575	0,25	5,7	4,63	31,68	0,86	0,316	457,1
56,316	0,54	11,88	11,16	48,95	0,61	0,376	457,1
57,057	0,34	9,45	12,65	67,57	0,86	0,393	457,1
57,798	0,3	7,4	9,62	63,37	0,24	0,303	457,1
58,539	0,27	4,24	2,33	29,59	0,61	0,263	457,1
59,28	0,22	4,6	3,64	38,34	1,23	0,245	457,1
