# Supplementary material for: Improved Quantification of Cerebral Hemodynamics Using Individualized Time Thresholds for Assessment of Peak Enhancement Parameters Derived from Dynamic Susceptibility Contrast Enhanced Magnetic Resonance Imaging
Source: PLoS One. 2014 Dec 18;9(12):e114999. doi: 10.1371/journal.pone.0114999 (PMC4270773; doi:10.1371/journal.pone.0114999)
Supplement: S1 Data — Contains the TDC data as provided by the perfusion software used in this study. (ZIP) [file pone.0114999.s001.zip › TDC_data/60.txt]

time	count	mean	sdev	max	min	fit	prop
4,12	1,41	4,07	2,37	23,64	0,13	0,77	-194,1
5,15	0,9	2,9	1,45	16,9	0,13	1,053	-194,1
6,18	0,85	3,15	1,68	20,87	0,13	0,883	-194,1
7,21	0,9	3,29	2,49	26,15	0,13	0,82	-182,3
8,24	0,71	3,71	3,45	30,91	0,13	0,833	-176,4
9,27	0,89	4,94	5,79	48,61	0,13	0,74	-170,5
10,3	0,62	3,43	2,3	21,66	0,13	0,833	-164,7
11,33	0,99	4,91	3,66	25,62	0,13	0,769	-164,7
12,36	0,7	3,66	3,04	26,81	0,13	0,75	-164,7
13,39	0,56	3,84	3,14	31,57	0,13	0,683	-164,7
14,42	0,79	4,17	3,14	23,64	0,13	0,613	-141,1
15,45	0,49	3,95	3,62	24,7	0,13	0,88	100,0
16,48	1,36	5,77	4,58	44,25	0,13	1,086	100,0
17,51	1,41	7,73	8,27	72,52	0,13	1,979	100,0
18,54	3,17	11,57	11,78	80,44	0,13	3,913	100,0
19,57	7,16	15,75	12,35	77,41	0,13	7,95	100,0
20,6	13,52	14,66	9,86	83,88	0,13	13,836	100,0
21,63	20,83	13,74	8,75	76,61	0,13	17,029	100,0
22,66	16,74	15,12	10,59	88,63	0,13	15,906	100,0
23,69	10,15	17,35	14,22	92,6	0,13	10,86	100,0
24,72	5,69	16,96	14,99	100,0	0,13	6,373	100,0
25,75	3,28	19,48	16,84	98,28	0,13	3,423	100,0
26,78	1,3	14,59	14,7	94,71	0,13	1,823	100,0
27,81	0,89	15,26	15,05	89,03	0,26	0,919	100,0
28,84	0,57	10,88	11,71	89,29	0,13	0,606	100,0
29,87	0,36	10,94	11,42	77,27	0,13	0,413	100,0
30,9	0,31	9,87	10,08	79,52	0,13	0,29	100,0
31,93	0,2	7,41	7,04	59,7	0,13	0,263	100,0
32,96	0,28	9,85	6,22	41,34	0,13	0,213	100,0
33,99	0,16	7,67	7,11	30,91	0,26	0,18	100,0
35,02	0,1	7,3	5,57	23,11	0,39	0,136	100,0
36,05	0,15	6,87	4,72	24,83	0,26	0,113	182,3
37,08	0,09	4,81	3,05	19,41	0,13	0,12	205,8
38,11	0,12	7,24	5,04	24,96	0,52	0,139	205,8
39,14	0,21	6,98	5,13	27,6	0,66	0,143	205,8
40,17	0,1	7,65	6,19	24,3	0,13	0,163	205,8
41,2	0,18	9,92	7,35	34,08	0,66	0,136	211,7
42,23	0,13	9,27	8,16	34,61	0,26	0,199	229,4
43,26	0,29	10,89	7,84	35,27	0,13	0,226	229,4
44,29	0,26	8,36	6,31	34,47	0,52	0,253	229,4
45,32	0,21	7,48	5,98	26,15	0,13	0,216	229,4
46,35	0,18	8,0	4,81	24,3	0,26	0,163	229,4
47,38	0,1	5,37	4,04	21,0	0,26	0,126	247,0
48,41	0,1	6,17	5,45	24,3	0,26	0,13	264,7
49,44	0,19	9,96	7,07	27,08	0,13	0,136	264,7
50,47	0,12	6,73	5,93	24,04	0,13	0,155	264,7
