# Supplementary material for: Improved Quantification of Cerebral Hemodynamics Using Individualized Time Thresholds for Assessment of Peak Enhancement Parameters Derived from Dynamic Susceptibility Contrast Enhanced Magnetic Resonance Imaging
Source: PLoS One. 2014 Dec 18;9(12):e114999. doi: 10.1371/journal.pone.0114999 (PMC4270773; doi:10.1371/journal.pone.0114999)
Supplement: S1 Data — Contains the TDC data as provided by the perfusion software used in this study. (ZIP) [file pone.0114999.s001.zip › TDC_data/61.txt]

time	count	mean	sdev	max	min	fit	prop
4,12	1,06	3,24	2,35	44,47	0,13	0,76	-192,3
5,15	1,22	3,33	2,32	30,16	0,13	1,086	-192,3
6,18	0,98	3,2	1,71	20,67	0,13	1,09	-192,3
7,21	1,07	3,58	2,13	18,2	0,13	1,023	-188,4
8,24	1,02	3,55	2,4	20,15	0,13	1,05	-176,9
9,27	1,06	3,66	3,09	36,93	0,13	1,09	-176,9
10,3	1,19	3,96	2,96	25,22	0,13	1,17	-176,9
11,33	1,26	4,48	3,83	35,63	0,13	1,16	-176,9
12,36	1,03	4,37	3,62	23,92	0,13	1,103	-176,9
13,39	1,02	4,45	3,83	23,92	0,13	0,93	-176,9
14,42	0,74	4,18	3,62	30,29	0,13	0,84	-176,9
15,45	0,76	4,05	3,34	28,34	0,13	0,753	-157,6
16,48	0,76	4,49	4,04	27,04	0,13	0,836	-150,0
17,51	0,99	4,84	4,17	26,0	0,13	0,896	-150,0
18,54	0,94	4,23	3,22	22,49	0,13	0,846	-150,0
19,57	0,61	4,24	3,84	31,33	0,13	0,789	-150,0
20,6	0,82	4,85	4,23	27,56	0,13	0,726	-138,4
21,63	0,75	4,47	3,76	24,44	0,26	0,746	-134,6
22,66	0,67	4,36	3,88	25,61	0,13	0,743	-134,6
23,69	0,81	4,33	3,53	24,96	0,13	0,71	-134,6
24,72	0,65	4,5	3,69	22,62	0,13	0,7	-123,0
25,75	0,64	4,26	3,29	27,56	0,13	0,83	100,0
26,78	1,2	5,86	5,31	50,06	0,13	1,479	100,0
27,81	2,6	9,39	7,98	57,08	0,13	3,343	100,0
28,84	6,23	10,4	7,26	51,75	0,13	6,273	100,0
29,87	9,99	10,71	7,01	71,91	0,13	9,586	100,0
30,9	12,54	11,36	7,82	100,0	0,13	11,913	100,0
31,93	13,21	12,27	9,15	91,8	0,13	11,786	100,0
32,96	9,61	13,1	10,59	83,35	0,13	9,943	100,0
33,99	7,01	13,15	11,63	91,93	0,13	6,976	100,0
35,02	4,31	13,5	12,56	84,78	0,13	4,583	100,0
36,05	2,43	10,96	11,04	88,16	0,13	2,746	100,0
37,08	1,5	9,92	9,4	82,57	0,13	1,773	100,0
38,11	1,39	9,28	9,67	91,41	0,13	1,229	100,0
39,14	0,8	9,69	11,24	91,54	0,13	0,96	100,0
40,17	0,69	8,99	9,29	92,45	0,13	0,753	134,6
41,2	0,77	8,38	7,47	68,14	0,13	0,77	142,3
42,23	0,85	7,38	6,11	57,86	0,13	0,9	142,3
43,26	1,08	7,02	5,11	54,87	0,13	0,886	142,3
44,29	0,73	7,95	6,65	55,26	0,13	0,799	142,3
45,32	0,59	7,14	5,49	42,26	0,13	0,61	142,3
46,35	0,51	7,38	7,43	58,12	0,13	0,503	142,3
47,38	0,41	7,2	6,56	47,07	0,13	0,453	142,3
48,41	0,44	7,37	6,73	48,37	0,13	0,426	142,3
49,44	0,43	6,09	4,69	32,11	0,26	0,423	142,3
50,47	0,4	6,57	5,2	33,02	0,52	0,415	142,3
