# Supplementary material for: Improved Quantification of Cerebral Hemodynamics Using Individualized Time Thresholds for Assessment of Peak Enhancement Parameters Derived from Dynamic Susceptibility Contrast Enhanced Magnetic Resonance Imaging
Source: PLoS One. 2014 Dec 18;9(12):e114999. doi: 10.1371/journal.pone.0114999 (PMC4270773; doi:10.1371/journal.pone.0114999)
Supplement: S1 Data — Contains the TDC data as provided by the perfusion software used in this study. (ZIP) [file pone.0114999.s001.zip › TDC_data/7.txt]

time	count	mean	sdev	max	min	fit	prop
9,633	0,36	3,38	1,56	9,75	0,14	0,196	-195,2
10,374	0,23	2,96	1,24	8,17	0,14	0,273	-195,2
11,115	0,23	2,62	1,18	8,17	0,14	0,236	-190,4
11,856	0,25	2,86	1,3	10,47	0,14	0,253	-180,9
12,597	0,28	2,82	1,17	8,32	0,14	0,276	-180,9
13,338	0,3	2,96	1,43	8,89	0,14	0,273	-180,9
14,079	0,24	3,01	1,31	8,32	0,28	0,26	-180,9
14,82	0,24	3,69	1,69	10,76	0,71	0,219	-180,9
15,561	0,18	3,25	1,45	9,03	0,43	0,203	-161,9
16,302	0,19	3,23	1,52	8,46	0,57	0,226	-147,6
17,043	0,31	3,24	1,45	8,75	0,14	0,253	-147,6
17,784	0,26	3,24	1,96	34,14	0,57	0,283	-147,6
18,525	0,28	3,43	3,03	34,72	0,28	0,273	-142,8
19,266	0,28	6,29	9,34	79,77	0,43	0,353	100,0
20,007	0,5	6,02	6,62	73,6	0,71	0,383	100,0
20,748	0,37	8,1	10,61	87,51	0,71	0,556	100,0
21,489	0,8	9,56	9,4	75,75	0,28	1,19	100,0
22,23	2,4	14,04	11,19	76,32	0,28	2,823	100,0
22,971	5,27	15,14	10,14	70,01	0,57	5,753	100,0
23,712	9,59	14,81	8,8	63,41	0,86	9,253	100,0
24,453	12,9	14,48	8,13	82,49	0,28	11,683	100,0
25,194	12,56	13,79	7,9	91,82	0,57	13,116	100,0
25,935	13,89	13,98	8,54	100,0	0,14	12,15	100,0
26,676	10,0	14,59	10,39	94,97	0,14	10,32	100,0
27,416	7,07	16,3	11,97	90,24	0,71	7,83	100,0
28,158	6,42	17,35	13,77	96,98	0,86	5,316	100,0
28,899	2,46	14,25	13,86	96,84	0,43	3,376	100,0
29,64	1,25	14,07	15,12	77,9	0,14	1,576	100,0
30,381	1,02	11,13	12,68	97,99	0,28	1,003	100,0
31,122	0,74	8,98	11,2	86,51	0,57	0,813	100,0
31,863	0,68	8,18	10,39	77,18	0,14	0,68	100,0
32,604	0,62	8,44	11,72	88,95	0,43	0,616	147,6
33,345	0,55	9,39	12,22	87,08	0,57	0,64	152,3
34,086	0,75	8,7	8,83	76,9	0,43	0,556	152,3
34,827	0,37	7,59	9,39	79,77	0,14	0,476	152,3
35,568	0,31	6,25	7,94	75,32	0,43	0,323	152,3
36,309	0,29	6,17	6,55	68,43	0,14	0,293	152,3
37,05	0,28	5,99	7,22	65,85	0,28	0,28	152,3
37,791	0,27	4,93	4,24	47,48	0,71	0,276	180,9
38,532	0,28	6,11	4,44	47,63	0,43	0,35	185,7
39,272	0,5	7,05	4,18	26,54	0,71	0,326	185,7
40,014	0,2	5,78	3,67	21,95	1,0	0,279	185,7
40,755	0,14	4,86	3,5	19,79	0,43	0,163	185,7
41,496	0,15	3,92	2,2	14,77	0,28	0,143	185,7
42,237	0,14	4,49	3,11	33,57	0,86	0,136	209,5
42,978	0,12	4,65	2,66	18,36	1,0	0,203	214,2
43,719	0,35	6,37	3,42	22,66	0,57	0,199	219,0
44,46	0,13	4,81	3,51	27,83	1,29	0,213	223,8
45,201	0,16	4,23	2,64	16,92	0,71	0,14	223,8
45,942	0,13	4,57	3,17	21,23	1,0	0,13	233,3
46,683	0,1	4,81	2,84	22,09	1,0	0,163	242,8
47,424	0,26	5,93	2,49	15,2	1,14	0,18	242,8
48,165	0,18	5,46	2,87	19,36	1,29	0,176	242,8
48,906	0,09	5,41	5,1	52,79	1,57	0,126	242,8
49,647	0,11	4,89	3,89	39,16	1,0	0,103	257,1
50,388	0,11	4,28	4,68	52,22	0,14	0,116	266,6
51,129	0,13	4,54	2,09	14,06	1,0	0,139	266,6
51,87	0,18	5,96	3,72	28,69	1,29	0,133	266,6
52,611	0,09	5,23	6,53	52,22	0,86	0,116	266,6
53,352	0,08	5,91	6,09	52,65	0,43	0,083	280,9
54,093	0,08	4,97	6,29	56,81	1,43	0,09	300,0
54,833	0,11	4,65	3,64	45,62	1,43	0,15	300,0
55,575	0,26	6,0	3,21	27,83	1,43	0,153	300,0
56,316	0,09	5,76	5,09	46,91	1,72	0,153	300,0
57,057	0,11	5,08	4,63	46,48	0,28	0,106	304,7
57,798	0,12	5,68	5,64	50,07	1,43	0,113	319,0
58,539	0,11	4,57	2,95	26,82	0,43	0,123	319,0
59,28	0,14	5,23	3,52	45,48	0,86	0,125	319,0
