# Supplementary material for: Improved Quantification of Cerebral Hemodynamics Using Individualized Time Thresholds for Assessment of Peak Enhancement Parameters Derived from Dynamic Susceptibility Contrast Enhanced Magnetic Resonance Imaging
Source: PLoS One. 2014 Dec 18;9(12):e114999. doi: 10.1371/journal.pone.0114999 (PMC4270773; doi:10.1371/journal.pone.0114999)
Supplement: S1 Data — Contains the TDC data as provided by the perfusion software used in this study. (ZIP) [file pone.0114999.s001.zip › TDC_data/8.txt]

time	count	mean	sdev	max	min	fit	prop
9,633	0,52	2,09	1,17	6,6	0,11	0,27	-193,7
10,374	0,29	2,19	1,6	13,78	0,11	0,34	-193,7
11,115	0,21	2,21	1,81	15,37	0,11	0,31	-187,5
11,856	0,43	2,08	1,64	16,05	0,11	0,533	-175,0
12,597	0,96	2,14	1,03	8,65	0,11	0,75	-175,0
13,338	0,86	2,37	1,27	15,94	0,11	0,653	-175,0
14,079	0,14	2,7	1,71	13,55	0,22	0,386	-175,0
14,82	0,16	2,71	1,82	12,07	0,34	0,133	-156,2
15,561	0,1	3,67	4,77	36,44	0,22	0,356	100,0
16,302	0,81	7,32	6,27	60,25	0,34	1,466	100,0
17,043	3,49	13,48	8,44	69,36	0,34	1,743	100,0
17,784	0,93	17,05	12,62	70,27	0,22	2,55	100,0
18,525	3,23	13,56	9,62	70,27	0,11	3,679	100,0
19,266	6,88	11,52	7,08	66,51	0,11	6,693	100,0
20,007	9,97	10,89	6,03	66,17	0,22	9,893	100,0
20,748	12,83	11,32	7,11	83,59	0,11	11,729	100,0
21,489	12,39	11,81	8,03	82,91	0,22	14,713	100,0
22,23	18,92	13,32	9,02	94,19	0,11	13,43	100,0
22,971	8,98	12,58	10,0	90,31	0,11	11,333	100,0
23,712	6,1	13,1	12,14	95,55	0,45	6,203	100,0
24,453	3,53	14,32	14,44	84,62	0,22	3,939	100,0
25,194	2,19	16,34	16,71	92,48	0,45	2,263	100,0
25,935	1,07	13,8	15,52	100,0	0,11	1,309	100,0
26,676	0,67	11,7	13,9	93,62	0,34	0,746	100,0
27,416	0,5	11,7	13,8	79,27	0,11	0,5	100,0
28,158	0,33	12,37	15,83	93,16	0,45	0,346	100,0
28,899	0,21	13,43	16,33	93,84	0,56	0,243	100,0
29,64	0,19	16,17	18,57	87,35	0,45	0,186	100,0
30,381	0,16	13,18	17,6	87,47	0,45	0,153	100,0
31,122	0,11	12,25	18,05	83,25	0,45	0,126	100,0
31,863	0,11	9,5	13,54	76,76	0,22	0,099	100,0
32,604	0,08	7,26	10,73	64,92	0,79	0,08	100,0
33,345	0,05	9,24	14,08	59,56	0,68	0,063	200,0
34,086	0,06	8,33	13,21	59,45	0,56	0,12	212,5
34,827	0,25	8,0	4,7	26,99	0,45	0,233	212,5
35,568	0,39	10,62	8,88	59,9	0,22	0,23	212,5
36,309	0,05	4,65	1,98	10,47	1,36	0,17	212,5
37,05	0,07	5,33	2,56	12,75	0,45	0,06	231,2
37,791	0,06	4,42	2,57	15,37	0,68	0,063	237,5
38,532	0,06	5,36	3,31	18,79	0,56	0,056	237,5
39,272	0,05	5,19	2,67	18,33	0,34	0,046	237,5
40,014	0,03	5,04	2,88	15,14	1,13	0,04	256,2
40,755	0,04	4,76	3,61	30,18	1,02	0,04	262,5
41,496	0,05	5,01	3,76	27,22	0,45	0,043	268,7
42,237	0,04	4,17	2,19	18,45	0,22	0,04	268,7
42,978	0,03	4,2	2,41	13,09	0,11	0,033	281,2
43,719	0,03	3,72	1,28	6,71	1,02	0,076	300,0
44,46	0,17	8,23	5,34	40,54	0,68	0,126	300,0
45,201	0,18	9,18	5,91	58,88	1,02	0,129	300,0
45,942	0,04	5,51	3,19	25,39	1,13	0,09	300,0
46,683	0,05	5,69	5,82	57,28	0,68	0,033	300,0
47,424	0,01	5,01	3,2	12,18	1,02	0,03	300,0
48,165	0,03	4,98	2,68	17,42	0,91	0,02	325,0
48,906	0,02	4,4	2,54	15,48	0,79	0,026	337,5
49,647	0,03	6,4	3,83	16,05	0,68	0,026	337,5
50,388	0,03	4,23	2,09	11,38	0,56	0,033	350,0
51,129	0,04	5,24	3,52	19,24	1,13	0,033	350,0
51,87	0,03	4,48	2,46	18,33	1,02	0,04	356,2
52,611	0,05	4,09	1,78	9,79	0,79	0,036	356,2
53,352	0,03	4,69	2,82	17,31	1,7	0,033	356,2
54,093	0,02	4,57	2,57	14,57	1,59	0,023	375,0
54,833	0,02	3,62	1,51	8,31	0,68	0,023	381,2
55,575	0,03	4,69	3,37	17,08	0,22	0,026	400,0
56,316	0,03	5,4	3,53	14,35	0,68	0,03	400,0
57,057	0,03	4,95	2,52	16,74	1,59	0,03	400,0
57,798	0,03	6,03	4,51	20,27	1,36	0,036	418,7
58,539	0,05	5,93	4,2	20,38	1,36	0,043	418,7
59,28	0,05	4,08	1,94	10,36	0,22	0,05	418,7
