# Supplementary material for: Improved Quantification of Cerebral Hemodynamics Using Individualized Time Thresholds for Assessment of Peak Enhancement Parameters Derived from Dynamic Susceptibility Contrast Enhanced Magnetic Resonance Imaging
Source: PLoS One. 2014 Dec 18;9(12):e114999. doi: 10.1371/journal.pone.0114999 (PMC4270773; doi:10.1371/journal.pone.0114999)
Supplement: S1 Data — Contains the TDC data as provided by the perfusion software used in this study. (ZIP) [file pone.0114999.s001.zip › TDC_data/9.txt]

time	count	mean	sdev	max	min	fit	prop
9,633	0,34	2,69	1,27	10,67	0,31	0,223	-194,1
10,374	0,33	2,95	1,62	13,34	0,15	0,323	-194,1
11,115	0,3	2,97	1,4	11,3	0,15	0,303	-188,2
11,856	0,28	2,91	1,65	11,93	0,15	0,313	-170,5
12,597	0,36	2,98	1,9	25,43	0,15	0,316	-170,5
13,338	0,31	2,89	1,29	14,28	0,15	0,326	-170,5
14,079	0,31	2,93	1,47	13,02	0,15	0,306	-164,7
14,82	0,3	2,95	1,38	8,32	0,15	0,36	-158,8
15,561	0,47	4,16	4,08	37,99	0,15	0,35	-152,9
16,302	0,28	4,42	4,44	28,1	0,31	0,363	100,0
17,043	0,34	4,0	3,4	38,77	0,15	0,41	100,0
17,784	0,61	5,57	5,27	45,99	0,31	0,893	100,0
18,525	1,73	9,27	9,5	61,06	0,15	1,77	100,0
19,266	2,97	12,3	10,75	85,24	0,15	3,676	100,0
20,007	6,33	13,61	10,04	89,48	0,15	6,316	100,0
20,748	9,65	12,4	7,57	69,38	0,31	10,4	100,0
21,489	15,22	11,76	6,48	58,71	0,15	13,743	100,0
22,23	16,36	11,73	6,71	80,21	0,47	14,933	100,0
22,971	13,22	11,58	7,24	81,94	0,15	12,863	100,0
23,712	9,01	13,1	10,17	88,38	0,15	9,313	100,0
24,453	5,71	14,85	13,2	98,11	0,47	5,909	100,0
25,194	3,01	16,5	15,98	93,09	0,62	3,606	100,0
25,935	2,1	14,67	15,13	94,5	0,15	2,173	100,0
26,676	1,41	12,98	13,21	95,29	0,31	1,44	100,0
27,416	0,81	11,36	12,77	94,19	0,47	0,909	100,0
28,158	0,51	10,23	11,18	84,92	0,47	0,56	100,0
28,899	0,36	10,16	13,39	93,24	0,47	0,389	100,0
29,64	0,3	9,85	12,99	96,38	0,47	0,3	100,0
30,381	0,24	12,84	18,06	100,0	0,94	0,23	100,0
31,122	0,15	8,82	13,02	80,21	1,25	0,18	100,0
31,863	0,15	7,84	10,82	73,15	0,94	0,136	100,0
32,604	0,11	7,64	9,06	59,65	1,25	0,126	182,3
33,345	0,12	7,33	5,97	41,28	0,78	0,139	200,0
34,086	0,19	8,2	6,5	46,78	1,41	0,25	200,0
34,827	0,44	22,8	16,41	69,7	0,78	0,413	200,0
35,568	0,61	18,23	12,27	56,04	1,09	0,383	200,0
36,309	0,1	6,24	4,48	41,13	1,25	0,276	200,0
37,05	0,12	5,3	3,05	22,13	1,09	0,103	217,6
37,791	0,09	4,59	1,67	9,26	0,62	0,106	252,9
38,532	0,11	4,88	1,76	11,3	1,09	0,126	252,9
39,272	0,18	7,51	6,65	35,79	0,31	0,15	252,9
40,014	0,16	6,48	6,11	40,18	0,31	0,223	252,9
40,755	0,33	9,11	7,81	42,07	1,09	0,25	252,9
41,496	0,26	7,87	6,47	47,56	0,15	0,25	252,9
42,237	0,16	6,14	3,87	45,05	0,94	0,173	252,9
42,978	0,1	5,24	2,2	14,75	1,09	0,13	252,9
43,719	0,13	5,14	2,15	17,11	1,25	0,126	270,5
44,46	0,15	4,83	1,73	13,81	1,25	0,143	282,3
45,201	0,15	5,37	2,14	14,28	0,94	0,143	282,3
45,942	0,13	5,44	1,91	10,67	1,72	0,136	282,3
46,683	0,13	5,72	4,74	48,03	1,25	0,126	282,3
47,424	0,12	5,29	2,36	15,85	0,62	0,113	300,0
48,165	0,09	5,11	3,12	38,61	0,94	0,116	317,6
48,906	0,14	5,18	2,23	16,64	1,25	0,126	317,6
49,647	0,15	4,6	1,53	10,51	1,09	0,126	317,6
50,388	0,09	4,91	1,86	11,93	0,47	0,106	323,5
51,129	0,08	4,48	1,57	10,2	1,09	0,106	329,4
51,87	0,15	4,89	2,27	15,54	0,31	0,106	335,2
52,611	0,09	4,98	2,62	17,73	0,47	0,116	341,1
53,352	0,11	4,74	1,64	10,2	1,41	0,113	347,0
54,093	0,14	4,55	1,52	10,67	0,78	0,123	364,7
54,833	0,12	4,62	1,6	10,83	1,72	0,146	364,7
55,575	0,18	4,96	2,32	22,6	0,94	0,146	364,7
56,316	0,14	5,17	3,33	40,03	0,15	0,166	394,1
57,057	0,18	5,31	2,69	32,65	0,78	0,176	394,1
57,798	0,21	4,74	1,93	11,93	0,15	0,19	394,1
58,539	0,18	5,56	3,75	30,61	0,47	0,22	394,1
59,28	0,27	5,31	2,88	41,28	0,31	0,225	394,1
